# Supplementary material for: Data-Driven Prediction and Design of bZIP Coiled-Coil Interactions
Source: PLoS Comput Biol. 2015 Feb 19;11(2):e1004046. doi: 10.1371/journal.pcbi.1004046 (PMC4335062; doi:10.1371/journal.pcbi.1004046)
Supplement: S1 Data — (XLS) [file pcbi.1004046.s019.xls]

## Sheet: Sequence Identity
			Sequence identity (all heptad positions)											Sequence identity (core heptad positions a, d, e, g)
	Designs / Native bZIP proteins		XBP1-d1	XBP1-d2	XPB1-d3	JUN1-d1	JUN1-d2	ATF3-d1	ATF3-d2	ATF3-d3	ATF4-d1	ATF5-d1		XBP1-d1	XBP1-d2	XPB1-d3	JUN1-d1	JUN1-d2	ATF3-d1	ATF3-d2	ATF3-d3	ATF4-d1	ATF5-d1
	Maximal sequence identity		0.48	0.31	0.35	0.45	0.5	0.4	0.38	0.4	0.33	0.34		0.56	0.46	0.5	0.62	0.67	0.58	0.54	0.54	0.42	0.45
H.sapiens	DDIT3		0.24	0.22	0.22	0.26	0.24	0.24	0.24	0.19	0.18	0.22		0.31	0.27	0.27	0.38	0.33	0.38	0.38	0.33	0.27	0.27
	CEBPG		0.27	0.18	0.2	0.26	0.26	0.26	0.21	0.29	0.2	0.27		0.31	0.27	0.31	0.38	0.38	0.33	0.38	0.38	0.35	0.38
	CEBPA		0.2	0.22	0.22	0.2	0.24	0.22	0.17	0.17	0.27	0.27		0.35	0.3	0.3	0.26	0.35	0.3	0.26	0.26	0.35	0.35
	CEBPB		0.24	0.22	0.22	0.17	0.24	0.24	0.22	0.2	0.24	0.22		0.35	0.3	0.3	0.26	0.35	0.3	0.3	0.26	0.3	0.35
	CEBPD		0.17	0.17	0.2	0.17	0.22	0.2	0.22	0.17	0.24	0.27		0.3	0.22	0.26	0.22	0.3	0.26	0.3	0.26	0.35	0.35
	CEBPE		0.17	0.17	0.2	0.17	0.22	0.17	0.22	0.15	0.17	0.29		0.26	0.17	0.22	0.22	0.3	0.26	0.3	0.22	0.26	0.35
	ATF1		0.36	0.31	0.31	0.28	0.22	0.31	0.25	0.31	0.19	0.19		0.45	0.45	0.45	0.4	0.35	0.4	0.4	0.4	0.3	0.25
	CREM		0.33	0.31	0.31	0.28	0.22	0.28	0.25	0.28	0.19	0.19		0.45	0.45	0.45	0.4	0.35	0.4	0.4	0.4	0.3	0.25
	CREB1		0.33	0.31	0.31	0.28	0.22	0.31	0.25	0.31	0.19	0.19		0.45	0.45	0.45	0.4	0.35	0.4	0.4	0.4	0.3	0.25
	CREB3		0.22	0.22	0.22	0.17	0.17	0.21	0.21	0.24	0.2	0.18		0.31	0.35	0.35	0.29	0.25	0.33	0.33	0.38	0.31	0.27
	CREB3L1		0.24	0.2	0.2	0.21	0.21	0.21	0.29	0.24	0.18	0.18		0.31	0.31	0.31	0.29	0.25	0.33	0.42	0.38	0.27	0.27
	CREB3L2		0.22	0.22	0.22	0.21	0.21	0.21	0.26	0.26	0.2	0.18		0.27	0.31	0.31	0.29	0.25	0.33	0.38	0.38	0.27	0.27
	CREB3L3		0.27	0.2	0.2	0.19	0.14	0.19	0.21	0.21	0.24	0.2		0.27	0.31	0.31	0.29	0.25	0.33	0.29	0.38	0.35	0.31
	CREB3L4		0.27	0.22	0.22	0.19	0.14	0.21	0.21	0.21	0.29	0.22		0.31	0.31	0.31	0.29	0.25	0.33	0.29	0.38	0.35	0.31
	CREBZF		0.33	0.29	0.29	0.26	0.21	0.21	0.29	0.21	0.22	0.27		0.42	0.38	0.38	0.33	0.29	0.38	0.46	0.38	0.38	0.38
	XBP1		0.36	0.29	0.29	0.24	0.26	0.21	0.26	0.21	0.22	0.24		0.42	0.42	0.42	0.38	0.38	0.38	0.46	0.38	0.38	0.35
	ATF6		0.37	0.3	0.35	0.19	0.17	0.21	0.24	0.19	0.26	0.16		0.54	0.42	0.5	0.25	0.21	0.29	0.33	0.29	0.33	0.25
	ATF6B		0.33	0.28	0.3	0.17	0.17	0.24	0.26	0.19	0.33	0.16		0.46	0.46	0.5	0.29	0.25	0.38	0.33	0.33	0.42	0.25
	NFIL3		0.31	0.23	0.26	0.26	0.26	0.23	0.31	0.23	0.18	0.13		0.36	0.36	0.41	0.32	0.27	0.36	0.45	0.36	0.32	0.23
	DBP		0.2	0.16	0.18	0.24	0.24	0.19	0.19	0.14	0.16	0.16		0.23	0.19	0.23	0.33	0.33	0.29	0.25	0.21	0.19	0.23
	HLF		0.2	0.16	0.18	0.29	0.26	0.24	0.29	0.21	0.2	0.18		0.27	0.19	0.23	0.38	0.38	0.38	0.38	0.33	0.23	0.27
	TEF		0.18	0.2	0.2	0.29	0.24	0.19	0.24	0.17	0.18	0.2		0.23	0.23	0.23	0.33	0.33	0.33	0.33	0.29	0.23	0.27
	ATF2		0.16	0.23	0.23	0.29	0.29	0.36	0.36	0.36	0.16	0.19		0.29	0.33	0.33	0.46	0.42	0.54	0.5	0.5	0.25	0.25
	ATF7		0.16	0.21	0.21	0.29	0.29	0.4	0.36	0.4	0.16	0.19		0.29	0.33	0.33	0.46	0.42	0.58	0.5	0.54	0.25	0.25
	CREB5		0.19	0.21	0.23	0.29	0.29	0.36	0.33	0.36	0.16	0.19		0.33	0.33	0.38	0.46	0.42	0.54	0.5	0.5	0.25	0.25
	JUN		0.31	0.21	0.21	0.24	0.24	0.31	0.29	0.31	0.17	0.24		0.38	0.33	0.33	0.38	0.38	0.46	0.42	0.5	0.29	0.29
	JUNB		0.29	0.21	0.21	0.21	0.21	0.29	0.33	0.29	0.17	0.26		0.38	0.33	0.33	0.33	0.33	0.42	0.46	0.46	0.29	0.33
	JUND		0.29	0.24	0.24	0.21	0.24	0.29	0.24	0.29	0.17	0.21		0.38	0.33	0.33	0.38	0.38	0.46	0.42	0.5	0.29	0.29
	FOS		0.12	0.17	0.17	0.43	0.38	0.26	0.31	0.24	0.21	0.21		0.17	0.25	0.25	0.62	0.62	0.38	0.38	0.33	0.25	0.33
	FOSB		0.19	0.19	0.19	0.38	0.4	0.29	0.33	0.24	0.19	0.26		0.21	0.29	0.29	0.62	0.62	0.42	0.46	0.38	0.29	0.38
	FOSL1		0.12	0.17	0.17	0.38	0.4	0.24	0.29	0.24	0.19	0.19		0.17	0.25	0.25	0.58	0.58	0.38	0.42	0.38	0.25	0.29
	FOSL2		0.14	0.14	0.14	0.38	0.38	0.31	0.31	0.29	0.19	0.24		0.17	0.25	0.25	0.58	0.58	0.42	0.42	0.38	0.25	0.33
	ATF4		0.18	0.29	0.29	0.29	0.26	0.24	0.21	0.21	0.18	0.2		0.27	0.31	0.31	0.38	0.38	0.33	0.33	0.29	0.23	0.27
	ATF5		0.18	0.2	0.2	0.26	0.24	0.26	0.21	0.21	0.13	0.16		0.23	0.27	0.27	0.38	0.33	0.33	0.33	0.29	0.19	0.27
	ATF3		0.26	0.19	0.21	0.4	0.43	0.24	0.26	0.21	0.19	0.19		0.33	0.29	0.33	0.54	0.54	0.38	0.29	0.33	0.29	0.33
	JDP2		0.26	0.17	0.19	0.36	0.48	0.24	0.21	0.21	0.17	0.19		0.38	0.29	0.33	0.54	0.67	0.38	0.29	0.33	0.29	0.33
	BATF		0.17	0.26	0.29	0.45	0.5	0.31	0.29	0.31	0.26	0.17		0.25	0.21	0.25	0.62	0.62	0.46	0.33	0.46	0.29	0.29
	BATF2		0.14	0.17	0.19	0.36	0.38	0.29	0.26	0.29	0.26	0.21		0.25	0.21	0.25	0.54	0.54	0.46	0.38	0.46	0.33	0.29
	BATF3		0.19	0.19	0.21	0.36	0.43	0.29	0.26	0.29	0.21	0.21		0.25	0.25	0.29	0.62	0.62	0.46	0.42	0.46	0.33	0.38
	MAFF		0.16	0.18	0.2	0.26	0.29	0.19	0.19	0.19	0.22	0.24		0.27	0.27	0.31	0.33	0.42	0.25	0.25	0.25	0.27	0.31
	MAFG		0.22	0.22	0.27	0.33	0.29	0.21	0.21	0.21	0.2	0.29		0.35	0.31	0.38	0.33	0.33	0.29	0.29	0.29	0.27	0.31
	MAFK		0.18	0.22	0.24	0.29	0.24	0.21	0.19	0.19	0.18	0.24		0.31	0.31	0.35	0.33	0.29	0.29	0.29	0.25	0.27	0.31
	MAF		0.17	0.19	0.19	0.24	0.26	0.21	0.17	0.21	0.21	0.21		0.29	0.29	0.29	0.38	0.42	0.33	0.29	0.38	0.29	0.25
	MAFA		0.17	0.19	0.19	0.24	0.24	0.19	0.17	0.21	0.19	0.19		0.29	0.29	0.29	0.33	0.38	0.33	0.29	0.38	0.25	0.21
	MAFB		0.19	0.24	0.24	0.21	0.24	0.24	0.17	0.24	0.21	0.19		0.29	0.29	0.29	0.33	0.38	0.33	0.29	0.38	0.25	0.21
	NRL		0.21	0.14	0.14	0.26	0.26	0.21	0.21	0.19	0.21	0.21		0.29	0.25	0.25	0.33	0.33	0.33	0.29	0.33	0.25	0.21
	NFE2		0.22	0.18	0.2	0.14	0.21	0.19	0.24	0.17	0.18	0.18		0.27	0.23	0.27	0.25	0.21	0.25	0.29	0.25	0.27	0.23
	NFE2L1		0.18	0.22	0.24	0.14	0.17	0.17	0.19	0.17	0.18	0.16		0.27	0.31	0.35	0.25	0.21	0.21	0.25	0.25	0.27	0.23
	NFE2L2		0.2	0.22	0.24	0.21	0.17	0.19	0.24	0.21	0.2	0.22		0.27	0.35	0.38	0.29	0.25	0.33	0.42	0.38	0.31	0.31
	NFE2L3		0.22	0.24	0.24	0.21	0.14	0.17	0.24	0.17	0.13	0.16		0.38	0.35	0.35	0.29	0.21	0.29	0.33	0.29	0.19	0.19
	BACH1		0.18	0.22	0.24	0.19	0.19	0.21	0.26	0.24	0.16	0.18		0.23	0.31	0.35	0.33	0.29	0.29	0.38	0.33	0.19	0.27
	BACH2		0.18	0.24	0.27	0.21	0.19	0.24	0.26	0.24	0.2	0.22		0.27	0.35	0.38	0.33	0.29	0.33	0.38	0.33	0.31	0.35
	HS37		0.12	0.17	0.17	0.43	0.38	0.26	0.29	0.24	0.21	0.19		0.17	0.25	0.25	0.62	0.62	0.38	0.33	0.33	0.25	0.29
	HS38		0.2	0.16	0.18	0.29	0.26	0.24	0.26	0.19	0.2	0.18		0.27	0.19	0.23	0.38	0.38	0.38	0.33	0.29	0.23	0.27
	HS39		0.2	0.16	0.18	0.24	0.24	0.19	0.19	0.14	0.13	0.16		0.23	0.19	0.23	0.33	0.33	0.29	0.25	0.21	0.15	0.23
	HS40		0.29	0.22	0.22	0.19	0.14	0.19	0.21	0.21	0.24	0.2		0.31	0.35	0.35	0.29	0.25	0.33	0.29	0.38	0.35	0.31
	HS41		0.22	0.27	0.27	0.32	0.3	0.32	0.27	0.27	0.22	0.22		0.33	0.38	0.38	0.48	0.43	0.43	0.43	0.38	0.33	0.38
	HS42		0.16	0.2	0.22	0.19	0.19	0.21	0.26	0.24	0.13	0.16		0.19	0.27	0.31	0.33	0.29	0.29	0.38	0.33	0.15	0.23
	HS43		0.33	0.28	0.3	0.17	0.17	0.24	0.26	0.19	0.3	0.16		0.46	0.46	0.5	0.29	0.25	0.38	0.33	0.33	0.38	0.25
	HS44		0.16	0.27	0.27	0.24	0.21	0.19	0.17	0.17	0.13	0.18		0.23	0.27	0.27	0.29	0.29	0.25	0.25	0.21	0.15	0.23
	HS45		0.16	0.29	0.29	0.26	0.24	0.21	0.19	0.19	0.16	0.2		0.23	0.31	0.31	0.33	0.33	0.29	0.29	0.25	0.19	0.27
C.elegans	CE1		0.18	0.11	0.11	0.12	0.14	0.12	0.19	0.12	0.13	0.11		0.23	0.15	0.15	0.17	0.17	0.17	0.25	0.17	0.12	0.15
	CE2		0.11	0.09	0.09	0.17	0.24	0.1	0.14	0.12	0.18	0.09		0.12	0.08	0.08	0.21	0.21	0.12	0.17	0.17	0.2	0.16
	CE3		0.15	0.21	0.21	0.26	0.21	0.21	0.21	0.15	0.21	0.21		0.27	0.27	0.27	0.36	0.36	0.36	0.32	0.27	0.32	0.32
	CE4		0.25	0.25	0.25	0.17	0.21	0.21	0.29	0.21	0.12	0.25		0.43	0.36	0.36	0.29	0.21	0.36	0.43	0.36	0.21	0.36
	CE5		0.16	0.18	0.18	0.14	0.17	0.12	0.21	0.12	0.11	0.11		0.15	0.23	0.23	0.21	0.25	0.12	0.17	0.12	0.15	0.19
	CE6		0.31	0.21	0.21	0.28	0.26	0.26	0.23	0.26	0.18	0.21		0.32	0.27	0.27	0.32	0.32	0.32	0.36	0.36	0.23	0.27
	CE7		0.31	0.14	0.17	0.17	0.19	0.19	0.17	0.17	0.19	0.12		0.38	0.25	0.29	0.25	0.25	0.29	0.25	0.29	0.21	0.17
	CE8		0.17	0.21	0.24	0.19	0.21	0.17	0.21	0.19	0.17	0.1		0.21	0.29	0.33	0.25	0.29	0.29	0.38	0.33	0.17	0.12
	CE9		0.32	0.3	0.3	0.27	0.3	0.27	0.24	0.27	0.22	0.19		0.43	0.43	0.43	0.43	0.38	0.38	0.38	0.38	0.29	0.29
	CE10		0.21	0.13	0.18	0.16	0.16	0.21	0.18	0.21	0.18	0.13		0.32	0.18	0.27	0.27	0.27	0.27	0.32	0.27	0.27	0.18
	CE11		0.17	0.12	0.12	0.15	0.17	0.24	0.17	0.2	0.17	0.15		0.26	0.22	0.22	0.22	0.22	0.26	0.26	0.22	0.22	0.26
	CE12		0.14	0.14	0.14	0.21	0.26	0.21	0.24	0.17	0.21	0.17		0.21	0.17	0.17	0.33	0.33	0.38	0.33	0.29	0.33	0.29
	CE13		0.27	0.24	0.22	0.26	0.26	0.19	0.21	0.19	0.24	0.27		0.38	0.35	0.31	0.33	0.29	0.29	0.29	0.29	0.35	0.38
	CE14		0.18	0.16	0.18	0.26	0.26	0.19	0.21	0.17	0.16	0.18		0.31	0.19	0.23	0.38	0.38	0.29	0.33	0.25	0.23	0.27
	CE15		0.18	0.15	0.15	0.21	0.18	0.23	0.18	0.21	0.18	0.26		0.23	0.23	0.23	0.32	0.27	0.32	0.32	0.27	0.27	0.32
	CE16		0.16	0.18	0.18	0.19	0.21	0.19	0.29	0.19	0.16	0.11		0.23	0.23	0.23	0.33	0.29	0.29	0.33	0.29	0.19	0.12
	CE17		0.22	0.22	0.27	0.14	0.21	0.19	0.26	0.17	0.13	0.18		0.38	0.27	0.35	0.25	0.33	0.25	0.29	0.21	0.19	0.31
	CE18		0.21	0.24	0.26	0.21	0.21	0.29	0.31	0.29	0.17	0.21		0.33	0.29	0.33	0.25	0.25	0.38	0.46	0.38	0.25	0.29
	CE19		0.17	0.2	0.23	0.17	0.17	0.2	0.23	0.2	0.14	0.14		0.25	0.25	0.3	0.25	0.2	0.3	0.3	0.3	0.2	0.2
	CE20		0.09	0.16	0.18	0.14	0.14	0.26	0.19	0.21	0.13	0.09		0.15	0.12	0.15	0.25	0.25	0.29	0.29	0.25	0.15	0.12
	CE21		0.26	0.24	0.24	0.21	0.19	0.19	0.24	0.21	0.31	0.26		0.38	0.29	0.29	0.33	0.29	0.33	0.38	0.38	0.42	0.42
	CE22		0.21	0.12	0.12	0.17	0.17	0.19	0.19	0.17	0.17	0.17		0.25	0.17	0.17	0.25	0.25	0.21	0.17	0.17	0.29	0.21
	CE23		0.17	0.14	0.14	0.14	0.17	0.14	0.21	0.19	0.14	0.19		0.25	0.21	0.21	0.25	0.25	0.25	0.29	0.29	0.25	0.21
	CE24		0.18	0.13	0.13	0.14	0.29	0.1	0.17	0.1	0.16	0.18		0.15	0.15	0.15	0.12	0.17	0.12	0.21	0.12	0.15	0.19
	CE25		0.11	0.11	0.11	0.17	0.17	0.14	0.19	0.14	0.18	0.16		0.19	0.12	0.12	0.17	0.17	0.12	0.17	0.17	0.19	0.15
	CE26		0.31	0.18	0.21	0.08	0.1	0.1	0.1	0.08	0.15	0.15		0.41	0.23	0.27	0.09	0.09	0.09	0.09	0.09	0.23	0.18
	CE27		0.15	0.1	0.1	0.08	0.13	0.08	0.1	0.08	0.08	0.03		0.18	0.09	0.09	0.05	0.09	0.09	0.14	0.09	0.05	0.05
	CE28		0.11	0.13	0.11	0.19	0.24	0.19	0.19	0.19	0.11	0.13		0.15	0.23	0.19	0.25	0.29	0.25	0.21	0.25	0.19	0.15
	CE29		0.2	0.16	0.2	0.17	0.12	0.19	0.19	0.17	0.2	0.16		0.35	0.23	0.31	0.17	0.21	0.17	0.25	0.17	0.15	0.19
	CE30		0.2	0.11	0.13	0.14	0.19	0.14	0.19	0.1	0.16	0.13		0.27	0.15	0.19	0.25	0.25	0.21	0.21	0.17	0.15	0.19
	CE31		0.12	0.16	0.16	0.19	0.19	0.16	0.19	0.12	0.22	0.16		0.22	0.17	0.17	0.22	0.22	0.17	0.17	0.17	0.22	0.17
	CE32		0.14	0.14	0.14	0.21	0.26	0.21	0.24	0.19	0.19	0.17		0.21	0.17	0.17	0.33	0.33	0.38	0.33	0.33	0.29	0.29
	CE33		0.17	0.14	0.14	0.14	0.17	0.14	0.21	0.17	0.17	0.19		0.25	0.21	0.21	0.25	0.25	0.25	0.29	0.25	0.29	0.21
C.intestinalis	CI1		0.21	0.17	0.19	0.21	0.21	0.19	0.21	0.19	0.19	0.26		0.29	0.25	0.29	0.33	0.33	0.33	0.38	0.33	0.29	0.38
	CI2		0.22	0.17	0.2	0.24	0.24	0.24	0.27	0.27	0.2	0.22		0.3	0.26	0.3	0.35	0.39	0.35	0.39	0.39	0.26	0.3
	CI3		0.17	0.17	0.17	0.19	0.19	0.19	0.17	0.17	0.21	0.17		0.21	0.17	0.17	0.33	0.29	0.29	0.25	0.25	0.25	0.21
	CI4		0.17	0.12	0.12	0.24	0.26	0.24	0.19	0.19	0.19	0.17		0.29	0.21	0.21	0.33	0.33	0.38	0.25	0.29	0.25	0.25
	CI5		0.39	0.25	0.25	0.28	0.25	0.28	0.22	0.28	0.25	0.22		0.5	0.45	0.45	0.4	0.35	0.4	0.4	0.4	0.3	0.3
	CI6		0.18	0.2	0.2	0.17	0.14	0.19	0.21	0.21	0.22	0.2		0.27	0.31	0.31	0.29	0.25	0.29	0.29	0.33	0.31	0.31
	CI7		0.2	0.22	0.22	0.26	0.21	0.17	0.24	0.19	0.2	0.18		0.27	0.31	0.31	0.29	0.25	0.29	0.38	0.33	0.31	0.31
	CI8		0.34	0.2	0.23	0.26	0.2	0.26	0.23	0.26	0.14	0.26		0.45	0.3	0.35	0.3	0.3	0.3	0.35	0.3	0.25	0.25
	CI9		0.24	0.22	0.22	0.19	0.24	0.19	0.19	0.19	0.2	0.18		0.31	0.23	0.23	0.29	0.29	0.29	0.25	0.29	0.31	0.27
	CI10		0.31	0.28	0.31	0.25	0.25	0.25	0.22	0.25	0.22	0.16		0.56	0.39	0.44	0.44	0.44	0.39	0.39	0.39	0.28	0.28
	CI11		0.2	0.17	0.17	0.2	0.23	0.29	0.23	0.29	0.17	0.2		0.3	0.25	0.25	0.35	0.3	0.35	0.4	0.3	0.25	0.25
	CI12		0.26	0.21	0.21	0.21	0.17	0.21	0.29	0.21	0.24	0.21		0.33	0.33	0.33	0.29	0.25	0.29	0.38	0.29	0.38	0.21
	CI13		0.34	0.26	0.26	0.26	0.26	0.17	0.23	0.17	0.26	0.17		0.5	0.45	0.45	0.35	0.3	0.3	0.4	0.3	0.35	0.3
	CI14		0.22	0.27	0.29	0.24	0.29	0.21	0.21	0.17	0.22	0.18		0.31	0.23	0.27	0.38	0.38	0.38	0.33	0.29	0.27	0.31
	CI15		0.17	0.24	0.26	0.29	0.26	0.36	0.38	0.29	0.19	0.19		0.29	0.29	0.33	0.5	0.46	0.58	0.54	0.5	0.29	0.29
	CI16		0.29	0.19	0.19	0.24	0.21	0.31	0.26	0.31	0.19	0.21		0.38	0.33	0.33	0.33	0.33	0.46	0.42	0.5	0.29	0.29
	CI17		0.14	0.17	0.17	0.36	0.38	0.33	0.29	0.29	0.14	0.17		0.17	0.25	0.25	0.58	0.58	0.42	0.38	0.38	0.25	0.29
	CI18		0.17	0.17	0.17	0.33	0.29	0.36	0.31	0.29	0.14	0.21		0.21	0.21	0.21	0.5	0.42	0.5	0.46	0.42	0.25	0.29
	CI19		0.16	0.18	0.18	0.21	0.21	0.21	0.19	0.17	0.11	0.13		0.19	0.27	0.27	0.33	0.29	0.29	0.29	0.25	0.15	0.19
	CI20		0.24	0.21	0.21	0.4	0.5	0.29	0.33	0.26	0.17	0.19		0.29	0.33	0.33	0.54	0.62	0.46	0.42	0.42	0.29	0.29
	CI21		0.18	0.16	0.2	0.14	0.17	0.12	0.14	0.1	0.11	0.27		0.31	0.19	0.27	0.25	0.25	0.21	0.21	0.17	0.19	0.31
	CI22		0.09	0.13	0.11	0.19	0.17	0.14	0.14	0.17	0.18	0.16		0.15	0.19	0.15	0.21	0.25	0.21	0.17	0.25	0.15	0.19
	CI23		0.16	0.16	0.16	0.24	0.17	0.17	0.21	0.19	0.22	0.2		0.23	0.27	0.27	0.29	0.21	0.25	0.33	0.29	0.35	0.35
	CI24		0.11	0.16	0.16	0.14	0.17	0.19	0.26	0.21	0.2	0.16		0.12	0.23	0.23	0.21	0.25	0.29	0.38	0.29	0.31	0.27
	CI25		0.27	0.22	0.2	0.21	0.17	0.21	0.24	0.19	0.29	0.27		0.38	0.38	0.35	0.29	0.25	0.33	0.38	0.29	0.38	0.38
	CI26		0.25	0.22	0.25	0.25	0.19	0.25	0.28	0.25	0.19	0.16		0.44	0.39	0.44	0.44	0.33	0.44	0.5	0.44	0.28	0.28
	CI27		0.14	0.17	0.17	0.36	0.38	0.33	0.31	0.29	0.14	0.19		0.17	0.25	0.25	0.58	0.58	0.42	0.42	0.38	0.25	0.33
	CI28		0.22	0.27	0.29	0.24	0.29	0.21	0.24	0.19	0.22	0.18		0.31	0.23	0.27	0.38	0.38	0.38	0.38	0.33	0.27	0.31
	CI29		0.22	0.27	0.29	0.24	0.29	0.21	0.21	0.17	0.24	0.18		0.31	0.23	0.27	0.38	0.38	0.38	0.33	0.29	0.31	0.31
	CI30		0.16	0.18	0.18	0.17	0.14	0.19	0.21	0.21	0.22	0.2		0.23	0.27	0.27	0.29	0.25	0.29	0.29	0.33	0.31	0.31
	CI31		0.2	0.16	0.18	0.21	0.21	0.19	0.21	0.19	0.18	0.24		0.27	0.23	0.27	0.33	0.33	0.33	0.38	0.33	0.27	0.35
	CI32		0.13	0.18	0.18	0.14	0.17	0.19	0.26	0.21	0.22	0.18		0.15	0.27	0.27	0.21	0.25	0.29	0.38	0.29	0.35	0.31
	CI33		0.26	0.21	0.21	0.21	0.17	0.21	0.29	0.21	0.26	0.21		0.33	0.33	0.33	0.29	0.25	0.29	0.38	0.29	0.42	0.21
	CI34		0.18	0.18	0.18	0.24	0.24	0.24	0.21	0.19	0.13	0.13		0.23	0.27	0.27	0.38	0.33	0.33	0.33	0.29	0.19	0.19
N.vectensis	NV1		0.24	0.2	0.2	0.21	0.38	0.19	0.19	0.17	0.13	0.18		0.31	0.31	0.31	0.29	0.38	0.29	0.25	0.25	0.19	0.27
	NV2		0.24	0.2	0.2	0.24	0.21	0.19	0.24	0.21	0.24	0.18		0.31	0.31	0.31	0.29	0.25	0.29	0.33	0.33	0.31	0.31
	NV3		0.13	0.16	0.18	0.29	0.26	0.26	0.21	0.21	0.22	0.22		0.19	0.19	0.23	0.42	0.38	0.38	0.29	0.29	0.31	0.35
	NV4		0.09	0.09	0.09	0.19	0.19	0.16	0.16	0.09	0.16	0.16		0.11	0.11	0.11	0.28	0.28	0.28	0.28	0.17	0.28	0.28
	NV5		0.26	0.21	0.23	0.23	0.28	0.26	0.21	0.23	0.23	0.33		0.36	0.27	0.32	0.27	0.36	0.32	0.32	0.27	0.36	0.41
	NV6		0.27	0.29	0.29	0.26	0.29	0.26	0.29	0.26	0.2	0.24		0.42	0.38	0.38	0.38	0.38	0.38	0.42	0.38	0.35	0.35
	NV7		0.13	0.07	0.07	0.19	0.26	0.24	0.17	0.21	0.16	0.18		0.12	0.08	0.08	0.29	0.33	0.29	0.25	0.29	0.23	0.23
	NV8		0.19	0.24	0.24	0.33	0.33	0.33	0.36	0.31	0.19	0.19		0.29	0.33	0.33	0.5	0.46	0.54	0.5	0.5	0.29	0.29
	NV9		0.27	0.27	0.27	0.26	0.24	0.26	0.31	0.29	0.2	0.22		0.35	0.35	0.35	0.29	0.25	0.42	0.46	0.42	0.31	0.27
	NV10		0.21	0.21	0.23	0.28	0.26	0.28	0.28	0.26	0.23	0.21		0.36	0.27	0.32	0.45	0.41	0.41	0.45	0.41	0.27	0.32
	NV11		0.18	0.21	0.23	0.21	0.26	0.18	0.15	0.15	0.18	0.33		0.27	0.27	0.32	0.27	0.32	0.23	0.23	0.18	0.32	0.41
	NV12		0.13	0.16	0.18	0.21	0.17	0.19	0.17	0.19	0.22	0.16		0.23	0.23	0.27	0.25	0.25	0.25	0.29	0.25	0.23	0.19
	NV13		0.2	0.16	0.16	0.21	0.19	0.21	0.21	0.19	0.18	0.18		0.31	0.23	0.23	0.29	0.29	0.29	0.33	0.29	0.23	0.23
	NV14		0.31	0.26	0.26	0.26	0.21	0.36	0.31	0.36	0.17	0.19		0.42	0.42	0.42	0.38	0.33	0.5	0.46	0.54	0.25	0.21
	NV15		0.45	0.29	0.31	0.24	0.21	0.29	0.24	0.29	0.19	0.21		0.54	0.38	0.42	0.33	0.33	0.38	0.38	0.42	0.29	0.29
	NV16		0.21	0.18	0.21	0.28	0.33	0.23	0.26	0.23	0.18	0.21		0.32	0.23	0.27	0.41	0.45	0.41	0.45	0.41	0.23	0.27
	NV17		0.21	0.18	0.23	0.33	0.28	0.21	0.23	0.18	0.18	0.21		0.36	0.27	0.36	0.36	0.36	0.36	0.36	0.32	0.27	0.27
	NV18		0.09	0.24	0.27	0.17	0.17	0.1	0.14	0.1	0.13	0.18		0.15	0.19	0.23	0.17	0.21	0.17	0.21	0.17	0.15	0.15
	NV19		0.33	0.31	0.31	0.28	0.22	0.28	0.25	0.28	0.19	0.19		0.45	0.45	0.45	0.4	0.35	0.4	0.4	0.4	0.3	0.25
	NV20		0.24	0.24	0.27	0.17	0.19	0.24	0.26	0.24	0.24	0.22		0.42	0.38	0.42	0.21	0.17	0.29	0.33	0.29	0.31	0.31
	NV21		0.18	0.16	0.16	0.21	0.21	0.33	0.26	0.33	0.2	0.2		0.19	0.23	0.23	0.33	0.33	0.46	0.42	0.46	0.31	0.35
	NV22		0.29	0.27	0.29	0.26	0.21	0.26	0.24	0.26	0.18	0.18		0.38	0.38	0.42	0.33	0.29	0.38	0.33	0.33	0.27	0.23
	NV23		0.24	0.2	0.2	0.26	0.31	0.24	0.24	0.21	0.22	0.2		0.38	0.27	0.27	0.38	0.38	0.38	0.33	0.33	0.31	0.31
	NV24		0.26	0.1	0.13	0.23	0.28	0.18	0.18	0.15	0.18	0.21		0.32	0.18	0.23	0.27	0.36	0.32	0.27	0.27	0.27	0.32
	NV25		0.22	0.27	0.27	0.19	0.14	0.19	0.19	0.21	0.24	0.18		0.35	0.35	0.35	0.29	0.25	0.29	0.33	0.33	0.31	0.27
	NV26		0.2	0.11	0.09	0.29	0.36	0.31	0.21	0.24	0.24	0.22		0.19	0.19	0.15	0.5	0.58	0.46	0.29	0.33	0.35	0.35
	NV27		0.18	0.16	0.16	0.33	0.38	0.24	0.24	0.24	0.2	0.18		0.19	0.27	0.27	0.54	0.54	0.38	0.38	0.38	0.35	0.31
	NV28		0.48	0.24	0.24	0.21	0.21	0.24	0.26	0.26	0.14	0.19		0.5	0.38	0.38	0.29	0.29	0.33	0.33	0.38	0.25	0.25
	NV29		0.21	0.21	0.24	0.24	0.26	0.24	0.31	0.24	0.17	0.14		0.25	0.21	0.25	0.38	0.38	0.33	0.38	0.33	0.25	0.21
	NV30		0.17	0.14	0.14	0.36	0.38	0.29	0.31	0.26	0.26	0.29		0.25	0.25	0.25	0.54	0.5	0.38	0.38	0.33	0.38	0.38
	NV31		0.14	0.12	0.12	0.31	0.33	0.19	0.26	0.17	0.26	0.17		0.25	0.12	0.12	0.29	0.33	0.25	0.29	0.25	0.25	0.21
	NV33		0.13	0.18	0.18	0.15	0.18	0.13	0.13	0.1	0.13	0.15		0.23	0.23	0.23	0.23	0.23	0.18	0.23	0.18	0.09	0.18
	NV34		0.17	0.22	0.24	0.24	0.17	0.12	0.17	0.12	0.15	0.15		0.26	0.3	0.35	0.22	0.22	0.22	0.3	0.22	0.13	0.22
	NV35		0.2	0.22	0.2	0.31	0.33	0.31	0.29	0.24	0.18	0.18		0.23	0.35	0.31	0.42	0.42	0.42	0.42	0.33	0.23	0.27
	NV36		0.13	0.13	0.11	0.21	0.24	0.26	0.17	0.24	0.16	0.18		0.19	0.23	0.19	0.29	0.29	0.29	0.25	0.25	0.27	0.27
	NV37		0.18	0.22	0.22	0.33	0.33	0.33	0.36	0.31	0.18	0.18		0.27	0.31	0.31	0.5	0.46	0.54	0.5	0.5	0.27	0.27
	NV38		0.27	0.27	0.27	0.26	0.24	0.26	0.31	0.29	0.2	0.22		0.35	0.35	0.35	0.29	0.25	0.42	0.46	0.42	0.31	0.27
D.melanogaster	DM1		0.2	0.2	0.23	0.26	0.31	0.21	0.26	0.19	0.23	0.16		0.32	0.24	0.28	0.38	0.38	0.38	0.33	0.33	0.28	0.28
	DM2		0.14	0.1	0.1	0.1	0.1	0.07	0.07	0.07	0.1	0.07		0.12	0.12	0.12	0.12	0.12	0.08	0.08	0.08	0.08	0.04
	DM3		0.09	0.22	0.22	0.33	0.33	0.21	0.21	0.21	0.18	0.11		0.15	0.23	0.23	0.5	0.46	0.29	0.25	0.29	0.23	0.19
	DM4		0.27	0.27	0.27	0.21	0.26	0.19	0.24	0.21	0.2	0.22		0.35	0.38	0.38	0.29	0.25	0.29	0.33	0.33	0.31	0.35
	DM5		0.26	0.17	0.2	0.29	0.23	0.2	0.26	0.14	0.29	0.34		0.3	0.25	0.3	0.35	0.35	0.3	0.35	0.25	0.4	0.45
	DM6		0.09	0.2	0.2	0.19	0.17	0.12	0.12	0.1	0.18	0.2		0.12	0.19	0.19	0.29	0.25	0.21	0.21	0.17	0.23	0.27
	DM7		0.32	0.13	0.16	0.24	0.24	0.24	0.18	0.16	0.16	0.24		0.41	0.18	0.23	0.32	0.36	0.32	0.27	0.23	0.27	0.32
	DM8		0.21	0.21	0.24	0.12	0.12	0.1	0.14	0.1	0.14	0.21		0.38	0.25	0.29	0.17	0.17	0.17	0.21	0.17	0.17	0.33
	DM9		0.39	0.31	0.31	0.31	0.28	0.28	0.25	0.31	0.22	0.22		0.45	0.45	0.45	0.4	0.35	0.4	0.4	0.45	0.35	0.3
	DM10		0.18	0.21	0.21	0.26	0.23	0.21	0.18	0.23	0.26	0.28		0.27	0.27	0.27	0.27	0.27	0.27	0.23	0.27	0.41	0.41
	DM11		0.24	0.24	0.24	0.29	0.34	0.29	0.24	0.27	0.17	0.2		0.35	0.3	0.3	0.43	0.52	0.43	0.3	0.39	0.3	0.35
	DM12		0.18	0.16	0.16	0.19	0.21	0.17	0.17	0.14	0.27	0.13		0.23	0.19	0.19	0.25	0.25	0.25	0.21	0.21	0.31	0.23
	DM13		0.18	0.21	0.21	0.26	0.23	0.21	0.23	0.18	0.15	0.26		0.27	0.32	0.32	0.36	0.36	0.36	0.36	0.32	0.27	0.23
	DM14		0.31	0.24	0.26	0.21	0.21	0.24	0.26	0.26	0.21	0.26		0.46	0.38	0.42	0.38	0.38	0.38	0.42	0.42	0.33	0.38
	DM15		0.29	0.29	0.29	0.29	0.26	0.23	0.34	0.23	0.26	0.2		0.4	0.4	0.4	0.4	0.35	0.4	0.5	0.35	0.3	0.35
	DM16		0.22	0.27	0.27	0.21	0.19	0.19	0.24	0.19	0.2	0.27		0.35	0.38	0.38	0.29	0.25	0.29	0.38	0.29	0.31	0.31
	DM17		0.28	0.15	0.21	0.21	0.18	0.15	0.1	0.13	0.18	0.18		0.41	0.18	0.27	0.27	0.27	0.27	0.18	0.23	0.32	0.23
	DM18		0.13	0.2	0.2	0.14	0.19	0.17	0.14	0.19	0.18	0.2		0.23	0.23	0.23	0.21	0.25	0.21	0.21	0.25	0.27	0.31
	DM19		0.17	0.17	0.17	0.1	0.1	0.17	0.17	0.17	0.19	0.1		0.17	0.12	0.12	0.12	0.12	0.17	0.21	0.21	0.17	0.17
	DM20		0.21	0.23	0.23	0.26	0.23	0.15	0.18	0.18	0.13	0.18		0.32	0.32	0.32	0.32	0.32	0.27	0.27	0.32	0.18	0.18
	DM21		0.23	0.15	0.18	0.21	0.18	0.15	0.1	0.13	0.21	0.23		0.32	0.18	0.23	0.27	0.27	0.27	0.18	0.23	0.36	0.32
	DM22		0.24	0.22	0.22	0.24	0.29	0.21	0.21	0.24	0.24	0.27		0.31	0.27	0.27	0.42	0.42	0.29	0.33	0.33	0.42	0.38
	DM23		0.07	0.11	0.07	0.07	0.07	0.07	0.11	0.07	0.11	0.07		0.06	0.12	0.06	0.12	0.12	0.12	0.19	0.12	0.19	0.12
	DM24		0.19	0.09	0.16	0.19	0.19	0.12	0.16	0.12	0.22	0.12		0.33	0.11	0.22	0.28	0.28	0.22	0.28	0.22	0.33	0.22
	DM26		0.09	0.14	0.09	0.06	0.09	0.09	0.11	0.09	0.09	0.09		0.15	0.2	0.1	0.1	0.05	0.15	0.1	0.15	0.15	0.05
	DM27		0.11	0.17	0.11	0.03	0.09	0.06	0.14	0.06	0.09	0.09		0.15	0.15	0.05	0.05	0.05	0.05	0.05	0.05	0.15	0.05
	DM28		0.15	0.08	0.08	0.18	0.15	0.1	0.18	0.13	0.1	0.15		0.23	0.14	0.14	0.23	0.23	0.18	0.27	0.23	0.14	0.27
	DM29		0.14	0.18	0.18	0.25	0.29	0.14	0.21	0.11	0.11	0.11		0.19	0.12	0.12	0.38	0.38	0.25	0.19	0.19	0.19	0.12
	DM30		0.1	0.24	0.24	0.33	0.33	0.21	0.21	0.21	0.19	0.12		0.17	0.25	0.25	0.5	0.46	0.29	0.25	0.29	0.25	0.21
	DM31		0.18	0.18	0.18	0.1	0.1	0.17	0.17	0.17	0.18	0.09		0.19	0.15	0.15	0.12	0.12	0.17	0.21	0.21	0.15	0.15
	DM32		0.23	0.2	0.25	0.26	0.31	0.21	0.26	0.17	0.23	0.16		0.36	0.24	0.32	0.38	0.38	0.38	0.33	0.29	0.28	0.28
	DM33		0.29	0.13	0.13	0.24	0.24	0.24	0.18	0.18	0.16	0.24		0.36	0.18	0.18	0.32	0.36	0.32	0.27	0.27	0.27	0.32
	DM34		0.32	0.13	0.16	0.24	0.24	0.24	0.18	0.16	0.16	0.24		0.41	0.18	0.23	0.32	0.36	0.32	0.27	0.23	0.27	0.32
	DM35		0.28	0.15	0.21	0.21	0.18	0.15	0.1	0.13	0.18	0.18		0.41	0.18	0.27	0.27	0.27	0.27	0.18	0.23	0.32	0.23
M.brevicollis	MB1		0.15	0.21	0.21	0.23	0.28	0.33	0.28	0.28	0.15	0.21		0.18	0.27	0.27	0.36	0.41	0.5	0.41	0.41	0.23	0.23
	MB2		0.13	0.15	0.15	0.26	0.21	0.18	0.15	0.15	0.13	0.21		0.18	0.18	0.18	0.27	0.32	0.23	0.18	0.18	0.18	0.18
	MB3		0.19	0.12	0.12	0.12	0.14	0.17	0.19	0.17	0.21	0.12		0.21	0.21	0.21	0.21	0.21	0.21	0.21	0.21	0.33	0.17
	MB4		0.36	0.25	0.25	0.29	0.32	0.21	0.32	0.21	0.21	0.21		0.38	0.38	0.38	0.38	0.31	0.38	0.44	0.38	0.31	0.38
	MB5		0.14	0.14	0.14	0.21	0.26	0.17	0.12	0.17	0.21	0.19		0.21	0.21	0.21	0.33	0.38	0.25	0.21	0.21	0.29	0.25
	MB6		0.18	0.15	0.18	0.26	0.28	0.21	0.26	0.21	0.13	0.18		0.27	0.23	0.27	0.45	0.45	0.32	0.36	0.32	0.18	0.23
	MB7		0.29	0.18	0.18	0.21	0.18	0.21	0.32	0.21	0.14	0.18		0.31	0.25	0.25	0.31	0.25	0.31	0.44	0.31	0.25	0.25
	MB8		0.19	0.24	0.21	0.17	0.19	0.14	0.14	0.14	0.21	0.21		0.29	0.42	0.38	0.21	0.25	0.21	0.25	0.21	0.33	0.25
	MB9		0.13	0.15	0.15	0.26	0.31	0.26	0.26	0.26	0.23	0.26		0.23	0.23	0.23	0.36	0.41	0.36	0.41	0.36	0.36	0.36
	MB10		0.26	0.26	0.29	0.14	0.17	0.21	0.29	0.21	0.21	0.19		0.33	0.33	0.38	0.25	0.25	0.29	0.33	0.29	0.29	0.25
	MB11		0.26	0.21	0.21	0.18	0.26	0.26	0.31	0.21	0.18	0.18		0.27	0.32	0.32	0.32	0.36	0.36	0.36	0.32	0.27	0.32
	MB12		0.16	0.09	0.09	0.19	0.24	0.14	0.24	0.14	0.13	0.13		0.23	0.12	0.12	0.25	0.25	0.17	0.21	0.17	0.19	0.19
	MB13		0.24	0.18	0.16	0.1	0.17	0.17	0.19	0.14	0.2	0.16		0.31	0.27	0.23	0.17	0.17	0.21	0.25	0.17	0.35	0.27
	MB14		0.32	0.25	0.25	0.14	0.18	0.18	0.21	0.21	0.11	0.14		0.38	0.31	0.31	0.25	0.31	0.31	0.31	0.38	0.19	0.25
	MB15		0.11	0.13	0.13	0.17	0.12	0.21	0.19	0.21	0.16	0.09		0.15	0.12	0.12	0.25	0.21	0.33	0.25	0.33	0.23	0.12
	MB16		0.27	0.24	0.24	0.19	0.19	0.26	0.19	0.24	0.2	0.18		0.31	0.31	0.31	0.25	0.21	0.33	0.29	0.33	0.31	0.31
	MB17		0.14	0.19	0.21	0.14	0.17	0.12	0.12	0.1	0.17	0.14		0.21	0.21	0.25	0.21	0.25	0.21	0.17	0.17	0.29	0.25
	MB18		0.24	0.21	0.24	0.19	0.19	0.24	0.24	0.24	0.14	0.12		0.38	0.33	0.38	0.33	0.29	0.29	0.33	0.29	0.21	0.21
	MB19		0.16	0.2	0.2	0.17	0.17	0.14	0.14	0.14	0.18	0.2		0.19	0.27	0.27	0.25	0.21	0.21	0.21	0.17	0.23	0.31
	MB20		0.17	0.14	0.14	0.12	0.12	0.17	0.19	0.12	0.14	0.17		0.25	0.21	0.21	0.21	0.21	0.25	0.21	0.21	0.25	0.21
	MB21		0.08	0.13	0.13	0.26	0.26	0.26	0.23	0.26	0.13	0.21		0.14	0.18	0.18	0.36	0.32	0.32	0.27	0.27	0.18	0.27
	MB22		0.13	0.13	0.13	0.18	0.18	0.18	0.18	0.18	0.21	0.03		0.09	0.05	0.05	0.23	0.18	0.18	0.14	0.23	0.14	0.05
	MB23		0.22	0.18	0.18	0.17	0.24	0.24	0.29	0.19	0.16	0.16		0.23	0.27	0.27	0.29	0.33	0.33	0.33	0.29	0.23	0.27
S.cerevisiae	SC1		0.21	0.19	0.19	0.19	0.21	0.19	0.17	0.21	0.24	0.17		0.29	0.21	0.21	0.25	0.33	0.25	0.25	0.29	0.29	0.21
	SC2		0.18	0.22	0.24	0.21	0.21	0.26	0.24	0.19	0.2	0.2		0.31	0.27	0.31	0.25	0.21	0.33	0.29	0.25	0.27	0.27
	SC3		0.14	0.21	0.21	0.18	0.14	0.21	0.18	0.18	0.11	0.14		0.19	0.31	0.31	0.31	0.25	0.38	0.31	0.31	0.12	0.12
	SC4		0.13	0.11	0.11	0.19	0.21	0.26	0.21	0.26	0.13	0.18		0.15	0.15	0.15	0.21	0.25	0.25	0.29	0.25	0.19	0.23
	SC5		0.16	0.1	0.1	0.16	0.13	0.16	0.16	0.13	0.19	0.13		0.17	0.11	0.11	0.28	0.22	0.22	0.28	0.17	0.28	0.22
	SC6		0.1	0.14	0.14	0.21	0.24	0.07	0.12	0.1	0.17	0.14		0.12	0.12	0.12	0.21	0.25	0.12	0.17	0.17	0.17	0.21
	SC7		0.11	0.17	0.17	0.17	0.08	0.17	0.14	0.22	0.14	0.17		0.1	0.2	0.2	0.2	0.1	0.2	0.25	0.25	0.2	0.25
	SC8		0.19	0.14	0.17	0.21	0.19	0.21	0.29	0.21	0.19	0.1		0.25	0.25	0.29	0.33	0.29	0.38	0.42	0.38	0.25	0.17
	SC9		0.09	0.09	0.09	0.26	0.26	0.21	0.21	0.24	0.13	0.13		0.12	0.08	0.08	0.25	0.25	0.29	0.29	0.33	0.19	0.19
	SC10		0.35	0.29	0.32	0.26	0.32	0.32	0.35	0.32	0.26	0.29		0.56	0.44	0.5	0.39	0.39	0.44	0.5	0.44	0.33	0.33
	SC11		0.18	0.24	0.27	0.17	0.21	0.14	0.17	0.17	0.2	0.09		0.31	0.35	0.38	0.25	0.29	0.21	0.21	0.21	0.23	0.15
	SC12		0.18	0.11	0.11	0.14	0.17	0.24	0.19	0.24	0.13	0.16		0.23	0.19	0.19	0.25	0.25	0.29	0.29	0.29	0.19	0.23
	SC13		0.07	0.09	0.09	0.1	0.1	0.14	0.14	0.17	0.13	0.11		0.08	0.12	0.12	0.17	0.17	0.21	0.17	0.21	0.12	0.12
	SC14		0.18	0.15	0.15	0.26	0.21	0.26	0.23	0.23	0.18	0.18		0.23	0.27	0.27	0.32	0.27	0.36	0.32	0.32	0.27	0.27
	SC15		0.21	0.18	0.18	0.21	0.18	0.21	0.21	0.23	0.26	0.26		0.27	0.23	0.23	0.36	0.32	0.32	0.32	0.36	0.32	0.41
D.rerio	DRE4A		0.24	0.2	0.2	0.36	0.29	0.19	0.19	0.17	0.18	0.18		0.23	0.27	0.27	0.42	0.42	0.33	0.33	0.29	0.23	0.23
	DRE4B		0.18	0.22	0.2	0.29	0.29	0.31	0.19	0.26	0.24	0.16		0.23	0.31	0.27	0.42	0.42	0.38	0.33	0.29	0.27	0.23
