# Supplementary material for: Data-Driven Prediction and Design of bZIP Coiled-Coil Interactions
Source: PLoS Comput Biol. 2015 Feb 19;11(2):e1004046. doi: 10.1371/journal.pcbi.1004046 (PMC4335062; doi:10.1371/journal.pcbi.1004046)
Supplement: S2 Data — (CSV) [file pcbi.1004046.s020.csv]

Protein1	Protein2	Kd	Partition (1st level)	Partition (2nd level)	Species1	Species2	Interaction.Type
ATF2	ATF6	5000	0	0	HS	HS	intra
ATF2	CE20	5000	0	0	HS	CE	inter
ATF5	CEBPE	27.755255	0	0	HS	HS	intra
ATF5	CI20	550.795695	0	0	HS	CI	inter
ATF6	CI12	5000	0	0	HS	CI	inter
ATF6	CI15	5000	0	0	HS	CI	inter
ATF6	CI6	5000	0	0	HS	CI	inter
ATF6	CREB3L3	5000	0	0	HS	HS	intra
ATF6	CREBZF	5000	0	0	HS	HS	intra
ATF6	DM6	5000	0	0	HS	DM	inter
ATF6	HS40	5000	0	0	HS	HS	variants
ATF6	JUN	5000	0	0	HS	HS	intra
ATF6	JUNB	5000	0	0	HS	HS	intra
ATF6B	CEBPA	5000	0	0	HS	HS	intra
ATF6B	CEBPE	5000	0	0	HS	HS	intra
ATF6B	CI30	5000	0	0	HS	CI	variants
ATF6B	CI6	5000	0	0	HS	CI	inter
ATF6B	CI8	5000	0	0	HS	CI	inter
ATF6B	CREB3L1	5000	0	0	HS	HS	intra
ATF6B	CREB3L3	5000	0	0	HS	HS	intra
ATF6B	CREBZF	5000	0	0	HS	HS	intra
ATF6B	DM6	5000	0	0	HS	DM	inter
ATF6B	HS40	5000	0	0	HS	HS	variants
BATF2	DRE4B	242.351563	0	0	HS	DR	inter
CE11	CE20	5000	0	0	CE	CE	intra
CE11	CI10	5000	0	0	CE	CI	inter
CE17	CE6	5000	0	0	CE	CE	intra
CE20	CI15	5000	0	0	CE	CI	inter
CE23	CE6	5000	0	0	CE	CE	intra
CE29	CE6	5000	0	0	CE	CE	intra
CEBPA	CI33	5000	0	0	HS	CI	variants
CEBPA	DM6	46.849893	0	0	HS	DM	inter
CEBPA	HS43	5000	0	0	HS	HS	variants
CEBPA	XBP1	5000	0	0	HS	HS	intra
CEBPE	CI12	5000	0	0	HS	CI	inter
CEBPE	CI33	5000	0	0	HS	CI	variants
CEBPE	DM6	5.716877	0	0	HS	DM	inter
CEBPE	HS43	5000	0	0	HS	HS	variants
CEBPE	XBP1	5000	0	0	HS	HS	intra
CI1	DM6	206.514214	0	0	CI	DM	inter
CI1	DRE4A	1.897543	0	0	CI	DR	inter
CI10	CI30	5000	0	0	CI	CI	variants
CI10	CI33	186.973369	0	0	CI	CI	variants
CI10	HS43	54.930123	0	0	CI	HS	variants
CI12	CI30	5000	0	0	CI	CI	variants
CI12	CI6	5000	0	0	CI	CI	intra
CI12	CI8	5000	0	0	CI	CI	intra
CI12	CREB3L3	5000	0	0	CI	HS	inter
CI12	DM6	5000	0	0	CI	DM	inter
CI12	HS40	5000	0	0	CI	HS	variants
CI13	CI25	5000	0	0	CI	CI	intra
CI15	CI30	5000	0	0	CI	CI	variants
CI2	CREB3L1	5000	0	0	CI	HS	inter
CI25	CI26	5000	0	0	CI	CI	intra
CI25	CI7	5000	0	0	CI	CI	intra
CI30	CI7	5000	0	0	CI	CI	variants
CI30	CI8	5000	0	0	CI	CI	variants
CI30	CREBZF	5000	0	0	CI	HS	variants
CI30	XBP1	5000	0	0	CI	HS	variants
CI33	CI6	5000	0	0	CI	CI	variants
CI33	CI7	5000	0	0	CI	CI	variants
CI33	CI8	5000	0	0	CI	CI	variants
CI33	CREB3L1	5000	0	0	CI	HS	variants
CI5	CI6	5000	0	0	CI	CI	intra
CI5	CREB3L3	5000	0	0	CI	HS	inter
CI6	CI7	405.873991	0	0	CI	CI	intra
CI6	CI8	5000	0	0	CI	CI	intra
CI6	CREB3L3	5000	0	0	CI	HS	inter
CI6	HS43	5000	0	0	CI	HS	variants
CI6	XBP1	5000	0	0	CI	HS	inter
CI7	CI8	5000	0	0	CI	CI	intra
CI7	CREB3L1	3.102405	0	0	CI	HS	inter
CI7	CREBZF	5000	0	0	CI	HS	inter
CI7	HS40	65.140701	0	0	CI	HS	variants
CI7	XBP1	5000	0	0	CI	HS	inter
CI8	CREB3L1	5000	0	0	CI	HS	inter
CI8	HS43	5000	0	0	CI	HS	variants
CREB1	CREB3L3	5000	0	0	HS	HS	intra
CREB1	HS40	5000	0	0	HS	HS	variants
CREB1	JUN	5000	0	0	HS	HS	intra
CREB3	CREB3	93.348747	0	0	HS	HS	intra
CREB3	CREB3L3	853.03348	0	0	HS	HS	intra
CREB3	CREBZF	5000	0	0	HS	HS	intra
CREB3	XBP1	5000	0	0	HS	HS	intra
CREB3L1	CREB3L1	9.521796	0	0	HS	HS	intra
CREB3L1	CREBZF	5000	0	0	HS	HS	intra
CREB3L1	JUNB	5000	0	0	HS	HS	intra
CREB3L1	XBP1	5000	0	0	HS	HS	intra
CREB3L3	CREB3L3	3.056538	0	0	HS	HS	intra
CREB3L3	CREBZF	5000	0	0	HS	HS	intra
CREB3L3	XBP1	5000	0	0	HS	HS	intra
CREBZF	CREBZF	2.390552	0	0	HS	HS	intra
CREBZF	HS40	5000	0	0	HS	HS	variants
DM12	DM7	5000	0	0	DM	DM	intra
DM6	XBP1	5000	0	0	DM	HS	inter
HS40	XBP1	5000	0	0	HS	HS	variants
MB10	MB16	5000	0	0	MB	MB	intra
MB12	MB18	5000	0	0	MB	MB	intra
NV1	NV17	5000	0	0	NV	NV	intra
NV1	NV29	5000	0	0	NV	NV	intra
NV14	NV38	5000	0	0	NV	NV	variants
NV14	NV9	5000	0	0	NV	NV	intra
NV19	NV2	5000	0	0	NV	NV	intra
NV2	NV20	5000	0	0	NV	NV	intra
NV2	NV22	5000	0	0	NV	NV	intra
NV2	NV25	75.764971	0	0	NV	NV	intra
NV2	NV6	5000	0	0	NV	NV	intra
NV22	NV25	5000	0	0	NV	NV	intra
NV24	NV5	5000	0	0	NV	NV	intra
NV24	NV8	5000	0	0	NV	NV	intra
NV24	NV9	5000	0	0	NV	NV	intra
NV25	NV33	5000	0	0	NV	NV	intra
NV25	NV6	5000	0	0	NV	NV	intra
NV25	NV9	5000	0	0	NV	NV	intra
NV28	NV38	5000	0	0	NV	NV	variants
NV28	NV9	5000	0	0	NV	NV	intra
NV29	NV6	5000	0	0	NV	NV	intra
SC10	SC10	15.919323	0	0	SC	SC	intra
SC10	SC4	5000	0	0	SC	SC	intra
SC12	SC12	3.448231	0	0	SC	SC	intra
SC12	SC8	5000	0	0	SC	SC	intra
ATF2	HS41	877.152536	0	1	HS	HS	variants
ATF3	ATF3	217.638724	0	1	HS	HS	intra
ATF4	ATF4	411.604241	0	1	HS	HS	intra
ATF4	CREBZF	26.713024	0	1	HS	HS	intra
ATF4	HS44	5000	0	1	HS	HS	variants
ATF5	ATF5	5000	0	1	HS	HS	intra
ATF5	CREB3	5000	0	1	HS	HS	intra
ATF5	CREB3L3	5000	0	1	HS	HS	intra
ATF5	CREBZF	1541.222344	0	1	HS	HS	intra
ATF5	HS40	5000	0	1	HS	HS	variants
ATF6	CI16	5000	0	1	HS	CI	inter
BACH1	BACH1	5000	0	1	HS	HS	intra
BACH1	HS42	5000	0	1	HS	HS	variants
BATF	BATF	183.672471	0	1	HS	HS	intra
BATF2	BATF2	5000	0	1	HS	HS	intra
BATF3	BATF3	128.455709	0	1	HS	HS	intra
BATF3	HS41	29.225771	0	1	HS	HS	variants
CE10	CE16	5000	0	1	CE	CE	intra
CE11	CE11	5000	0	1	CE	CE	intra
CE11	CI1	95.52856	0	1	CE	CI	inter
CE12	CE15	38.552134	0	1	CE	CE	intra
CE13	CE13	396.389569	0	1	CE	CE	intra
CE14	CE14	165.129578	0	1	CE	CE	intra
CE15	CE15	5000	0	1	CE	CE	intra
CE16	CE16	5000	0	1	CE	CE	intra
CE16	CE17	5000	0	1	CE	CE	intra
CE16	CE29	5000	0	1	CE	CE	intra
CE16	CE6	5000	0	1	CE	CE	intra
CE16	CE9	5000	0	1	CE	CE	intra
CE2	CE2	156.221965	0	1	CE	CE	intra
CE20	CE20	5000	0	1	CE	CE	intra
CE21	CE21	156.549669	0	1	CE	CE	intra
CE22	CE22	5000	0	1	CE	CE	intra
CE22	CE4	5000	0	1	CE	CE	intra
CE29	CE29	47.744146	0	1	CE	CE	intra
CE3	CE3	140.079113	0	1	CE	CE	intra
CE30	CE30	129.687021	0	1	CE	CE	intra
CE4	CE4	5000	0	1	CE	CE	intra
CE7	CE7	5000	0	1	CE	CE	intra
CE8	CE8	5000	0	1	CE	CE	intra
CEBPA	CEBPA	9.72928	0	1	HS	HS	intra
CEBPE	HS44	76.048314	0	1	HS	HS	variants
CEBPG	CEBPG	1.266241	0	1	HS	HS	intra
CI1	CI1	5000	0	1	CI	CI	intra
CI1	CI31	5000	0	1	CI	CI	variants
CI10	CI25	5000	0	1	CI	CI	intra
CI11	CI25	5000	0	1	CI	CI	intra
CI11	CREB3L3	5000	0	1	CI	HS	inter
CI13	CI13	35.745762	0	1	CI	CI	intra
CI13	CI5	5000	0	1	CI	CI	intra
CI13	CREB1	5000	0	1	CI	HS	inter
CI14	CI29	4.914299	0	1	CI	CI	variants
CI15	CI15	26.581161	0	1	CI	CI	intra
CI15	CI19	5000	0	1	CI	CI	intra
CI16	CI16	5000	0	1	CI	CI	intra
CI16	CI19	5000	0	1	CI	CI	intra
CI16	JUN	5000	0	1	CI	HS	inter
CI17	CI17	5000	0	1	CI	CI	intra
CI17	CI27	5000	0	1	CI	CI	variants
CI18	CI18	5000	0	1	CI	CI	intra
CI19	CI19	5000	0	1	CI	CI	intra
CI19	CI30	5000	0	1	CI	CI	variants
CI19	CI6	5000	0	1	CI	CI	intra
CI19	CI7	5000	0	1	CI	CI	intra
CI19	CREB3L1	5000	0	1	CI	HS	inter
CI19	CREB3L3	5000	0	1	CI	HS	inter
CI19	HS40	5000	0	1	CI	HS	variants
CI19	HS45	5000	0	1	CI	HS	variants
CI19	JUN	5000	0	1	CI	HS	inter
CI20	CI20	1414.073013	0	1	CI	CI	intra
CI21	CI21	216.831725	0	1	CI	CI	intra
CI23	CI23	5000	0	1	CI	CI	intra
CI24	CI24	5000	0	1	CI	CI	intra
CI24	CI32	5000	0	1	CI	CI	variants
CI25	CI8	5000	0	1	CI	CI	intra
CI26	CI26	5000	0	1	CI	CI	intra
CI27	CI27	5000	0	1	CI	CI	variants
CI28	CI28	36.546361	0	1	CI	CI	variants
CI29	CI29	53.027314	0	1	CI	CI	variants
CI3	CI3	5000	0	1	CI	CI	intra
CI30	CREB3L1	83.788633	0	1	CI	HS	variants
CI31	CI31	5000	0	1	CI	CI	variants
CI32	CI32	5000	0	1	CI	CI	variants
CI34	CI34	5000	0	1	CI	CI	variants
CI34	CI7	5000	0	1	CI	CI	variants
CI34	CI9	5000	0	1	CI	CI	variants
CI34	CREB3L1	5000	0	1	CI	HS	variants
CI34	CREB3L3	5000	0	1	CI	HS	variants
CI4	CI4	5000	0	1	CI	CI	intra
CI5	CI5	8.786888	0	1	CI	CI	intra
CI5	CREB1	6.92203	0	1	CI	HS	inter
CI8	CI8	107.254188	0	1	CI	CI	intra
CI8	CREB3L3	5000	0	1	CI	HS	inter
CI8	DM6	5000	0	1	CI	DM	inter
CI9	DM6	5000	0	1	CI	DM	inter
CI9	DRE4B	5000	0	1	CI	DR	inter
CREB1	NFIL3	5000	0	1	HS	HS	intra
CREB3L1	NV35	5000	0	1	HS	NV	inter
CREBZF	DRE4A	5000	0	1	HS	DR	inter
CREBZF	DRE4B	5000	0	1	HS	DR	inter
CREBZF	HS44	5000	0	1	HS	HS	variants
CREBZF	NV35	5000	0	1	HS	NV	inter
DDIT3	DDIT3	7.470188	0	1	HS	HS	intra
DM10	DM10	5000	0	1	DM	DM	intra
DM10	DM24	5000	0	1	DM	DM	intra
DM11	DM11	5000	0	1	DM	DM	intra
DM12	DM12	5000	0	1	DM	DM	intra
DM13	DM13	96.333022	0	1	DM	DM	intra
DM14	DM14	5000	0	1	DM	DM	intra
DM14	DM24	5000	0	1	DM	DM	intra
DM14	DM9	5000	0	1	DM	DM	intra
DM15	DM15	133.516753	0	1	DM	DM	intra
DM16	DM16	39.604356	0	1	DM	DM	intra
DM16	DM24	5000	0	1	DM	DM	intra
DM17	DM17	88.990339	0	1	DM	DM	intra
DM17	DM21	842.411003	0	1	DM	DM	intra
DM17	DM35	92.620647	0	1	DM	DM	variants
DM19	DM19	5000	0	1	DM	DM	variants
DM20	DM20	5000	0	1	DM	DM	intra
DM21	DM21	551.261007	0	1	DM	DM	intra
DM21	DM35	337.0798	0	1	DM	DM	variants
DM22	DM22	5000	0	1	DM	DM	intra
DM24	DM24	5000	0	1	DM	DM	intra
DM24	DM4	5000	0	1	DM	DM	intra
DM24	DM9	5000	0	1	DM	DM	intra
DM3	DM3	5000	0	1	DM	DM	variants
DM3	DM30	5000	0	1	DM	DM	variants
DM30	DM30	5000	0	1	DM	DM	intra
DM32	DM32	8.44036	0	1	DM	DM	variants
DM33	DM33	5000	0	1	DM	DM	variants
DM33	DM7	5000	0	1	DM	DM	variants
DM34	DM7	9.421841	0	1	DM	DM	variants
DM35	DM35	102.773261	0	1	DM	DM	variants
DM4	DM4	1	0	1	DM	DM	intra
DM6	DM6	5000	0	1	DM	DM	intra
DM7	DM7	45.630649	0	1	DM	DM	intra
DM8	DM8	553.916108	0	1	DM	DM	intra
DM9	DM9	3.895943	0	1	DM	DM	intra
DRE4A	DRE4A	1205.093245	0	1	DR	DR	intra
DRE4B	DRE4B	62.587401	0	1	DR	DR	intra
FOS	FOS	901.524154	0	1	HS	HS	intra
FOS	FOSL1	611.83071	0	1	HS	HS	intra
FOS	HS37	662.394166	0	1	HS	HS	variants
FOSL1	FOSL1	5000	0	1	HS	HS	intra
HS37	HS37	5000	0	1	HS	HS	variants
HS38	HS38	3.619084	0	1	HS	HS	variants
HS42	HS42	5000	0	1	HS	HS	variants
HS44	HS44	5000	0	1	HS	HS	variants
HS45	HS45	5000	0	1	HS	HS	variants
JUN	JUN	314.401761	0	1	HS	HS	intra
JUN	JUNB	5000	0	1	HS	HS	intra
JUNB	JUNB	5000	0	1	HS	HS	intra
MAFF	MAFF	22.215305	0	1	HS	HS	intra
MB1	MB1	5000	0	1	MB	MB	intra
MB10	MB10	5000	0	1	MB	MB	intra
MB11	MB11	5000	0	1	MB	MB	intra
MB12	MB12	5000	0	1	MB	MB	intra
MB15	MB15	14.019479	0	1	MB	MB	intra
MB16	MB16	874.394747	0	1	MB	MB	intra
MB16	MB8	5000	0	1	MB	MB	intra
MB17	MB17	81.493391	0	1	MB	MB	intra
MB18	MB18	5000	0	1	MB	MB	intra
MB19	MB19	972.913019	0	1	MB	MB	intra
MB23	MB23	5000	0	1	MB	MB	variants
MB3	MB3	374.770051	0	1	MB	MB	intra
MB4	MB4	31.188795	0	1	MB	MB	intra
MB5	MB8	5000	0	1	MB	MB	intra
MB6	MB6	5000	0	1	MB	MB	intra
MB6	MB8	5000	0	1	MB	MB	intra
MB7	MB7	5000	0	1	MB	MB	intra
MB8	MB8	1257.357369	0	1	MB	MB	intra
MB9	MB9	480.922743	0	1	MB	MB	intra
NFE2L1	NFE2L1	27.32743	0	1	HS	HS	intra
NFE2L2	NFE2L2	5000	0	1	HS	HS	intra
NFE2L3	NFE2L3	9.883688	0	1	HS	HS	intra
NV10	NV10	11.841537	0	1	NV	NV	intra
NV10	NV18	5000	0	1	NV	NV	intra
NV11	NV11	5000	0	1	NV	NV	intra
NV13	NV13	626.025593	0	1	NV	NV	intra
NV14	NV14	5000	0	1	NV	NV	intra
NV15	NV15	5000	0	1	NV	NV	intra
NV16	NV16	93.038683	0	1	NV	NV	intra
NV17	NV17	109.130465	0	1	NV	NV	intra
NV18	NV23	5000	0	1	NV	NV	intra
NV18	NV27	5000	0	1	NV	NV	intra
NV18	NV37	5000	0	1	NV	NV	variants
NV18	NV8	5000	0	1	NV	NV	intra
NV2	NV2	11.853631	0	1	NV	NV	intra
NV20	NV20	64.736081	0	1	NV	NV	intra
NV21	NV21	5000	0	1	NV	NV	intra
NV23	NV23	806.266936	0	1	NV	NV	intra
NV24	NV35	5000	0	1	NV	NV	intra
NV25	NV35	5000	0	1	NV	NV	intra
NV26	NV26	5000	0	1	NV	NV	intra
NV27	NV27	5000	0	1	NV	NV	intra
NV27	NV37	5000	0	1	NV	NV	variants
NV27	NV8	5000	0	1	NV	NV	intra
NV28	NV28	5000	0	1	NV	NV	intra
NV3	NV3	5000	0	1	NV	NV	intra
NV30	NV30	5000	0	1	NV	NV	intra
NV31	NV31	5000	0	1	NV	NV	intra
NV33	NV33	5000	0	1	NV	NV	intra
NV34	NV34	5000	0	1	NV	NV	intra
NV35	NV35	5000	0	1	NV	NV	intra
NV36	NV36	5000	0	1	NV	NV	intra
NV4	NV4	5000	0	1	NV	NV	intra
NV6	NV6	37.015037	0	1	NV	NV	intra
NV7	NV7	5000	0	1	NV	NV	intra
NV8	NV8	5.793186	0	1	NV	NV	intra
SC1	SC1	5000	0	1	SC	SC	intra
SC10	SC6	5000	0	1	SC	SC	intra
SC11	SC11	22.80552	0	1	SC	SC	intra
SC15	SC15	25.166653	0	1	SC	SC	intra
SC2	SC2	3.448251	0	1	SC	SC	intra
SC4	SC4	84.097781	0	1	SC	SC	intra
SC4	SC8	5000	0	1	SC	SC	intra
SC5	SC5	5000	0	1	SC	SC	intra
SC8	SC8	5000	0	1	SC	SC	intra
SC9	SC9	5000	0	1	SC	SC	intra
ATF2	ATF2	32.26531	0	2	HS	HS	intra
ATF2	CI15	3.802719	0	2	HS	CI	inter
ATF6	CEBPA	5000	0	2	HS	HS	intra
ATF6	CEBPE	5000	0	2	HS	HS	intra
ATF6	CEBPG	5000	0	2	HS	HS	intra
ATF6	CI1	5000	0	2	HS	CI	inter
ATF6	CI2	5000	0	2	HS	CI	inter
ATF6	CI3	5000	0	2	HS	CI	inter
ATF6	CI30	5000	0	2	HS	CI	variants
ATF6B	CI2	5000	0	2	HS	CI	inter
ATF6B	CI3	5000	0	2	HS	CI	inter
CE11	CE9	5000	0	2	CE	CE	intra
CE12	CE6	5000	0	2	CE	CE	intra
CE13	CE9	5000	0	2	CE	CE	intra
CE14	CE23	5000	0	2	CE	CE	intra
CE15	CI4	268.232886	0	2	CE	CI	inter
CE18	CE6	5000	0	2	CE	CE	intra
CE21	CE9	5000	0	2	CE	CE	intra
CE3	CE6	5000	0	2	CE	CE	intra
CE30	CE6	5000	0	2	CE	CE	intra
CE32	CE6	5000	0	2	CE	CE	variants
CE33	CE6	5000	0	2	CE	CE	variants
CE9	CE9	9.383027	0	2	CE	CE	intra
CEBPA	CEBPG	1	0	2	HS	HS	intra
CEBPG	CI1	151.758931	0	2	HS	CI	inter
CEBPG	CI30	5000	0	2	HS	CI	variants
CEBPG	CI6	5000	0	2	HS	CI	inter
CEBPG	CREB3L1	5000	0	2	HS	HS	intra
CI1	CI30	5000	0	2	CI	CI	variants
CI1	CI6	5000	0	2	CI	CI	intra
CI1	CREB3L1	5000	0	2	CI	HS	inter
CI1	CREB3L3	5000	0	2	CI	HS	inter
CI1	HS40	5000	0	2	CI	HS	variants
CI10	MAFF	5000	0	2	CI	HS	inter
CI10	MAFG	5000	0	2	CI	HS	inter
CI12	CI25	5000	0	2	CI	CI	intra
CI12	CREB3L1	5000	0	2	CI	HS	inter
CI13	CI30	5000	0	2	CI	CI	variants
CI13	CI6	5000	0	2	CI	CI	intra
CI13	CREB3L1	244.679649	0	2	CI	HS	inter
CI13	HS40	5000	0	2	CI	HS	variants
CI14	CI14	16.785417	0	2	CI	CI	intra
CI14	HS39	13.471336	0	2	CI	HS	variants
CI16	CI5	5000	0	2	CI	CI	intra
CI16	XBP1	5000	0	2	CI	HS	inter
CI2	CI30	5000	0	2	CI	CI	variants
CI2	CREB3L3	5000	0	2	CI	HS	inter
CI2	HS40	5000	0	2	CI	HS	variants
CI2	HS43	5000	0	2	CI	HS	variants
CI20	CI30	5000	0	2	CI	CI	variants
CI20	CI6	5000	0	2	CI	CI	intra
CI20	HS40	5000	0	2	CI	HS	variants
CI25	CI5	5000	0	2	CI	CI	intra
CI3	HS43	5000	0	2	CI	HS	variants
CI30	CI30	1617.789796	0	2	CI	CI	variants
CI30	CI5	5000	0	2	CI	CI	variants
CI30	CI6	25.1739	0	2	CI	CI	variants
CI30	CREB1	5000	0	2	CI	HS	variants
CI31	CI6	5000	0	2	CI	CI	variants
CI5	CI7	5000	0	2	CI	CI	intra
CI5	CREB3L1	5000	0	2	CI	HS	inter
CI5	HS40	5000	0	2	CI	HS	variants
CI5	MAFF	5000	0	2	CI	HS	inter
CI5	MAFG	5000	0	2	CI	HS	inter
CI6	CI6	4569.084386	0	2	CI	CI	intra
CI6	CREB1	5000	0	2	CI	HS	inter
CI7	CREB1	5000	0	2	CI	HS	inter
CI7	CREB3L3	5.291529	0	2	CI	HS	inter
CI8	HS40	5000	0	2	CI	HS	variants
CI8	MAFF	5000	0	2	CI	HS	inter
CREB1	MAFF	5000	0	2	HS	HS	intra
CREB1	MAFG	5000	0	2	HS	HS	intra
CREB3	JUNB	5000	0	2	HS	HS	intra
DM1	DM32	5000	0	2	DM	DM	variants
DM17	DM33	5000	0	2	DM	DM	variants
DM21	DM33	5000	0	2	DM	DM	variants
DM21	DM7	5000	0	2	DM	DM	intra
DM22	DM4	5000	0	2	DM	DM	intra
DM33	DM35	5000	0	2	DM	DM	variants
DM34	DM34	34.952242	0	2	DM	DM	variants
HS39	MAFG	5000	0	2	HS	HS	variants
JUN	XBP1	5000	0	2	HS	HS	intra
MB10	MB6	36.55264	0	2	MB	MB	intra
MB12	MB19	5000	0	2	MB	MB	intra
MB12	MB3	5000	0	2	MB	MB	intra
MB13	MB13	18.475708	0	2	MB	MB	intra
MB15	MB18	5000	0	2	MB	MB	intra
MB16	MB17	5000	0	2	MB	MB	intra
MB16	MB3	5000	0	2	MB	MB	intra
NV1	NV38	5000	0	2	NV	NV	variants
NV11	NV14	398.278689	0	2	NV	NV	intra
NV11	NV15	323.978308	0	2	NV	NV	intra
NV11	NV20	785.871435	0	2	NV	NV	intra
NV11	NV28	109.799577	0	2	NV	NV	intra
NV11	NV33	5000	0	2	NV	NV	intra
NV11	NV38	5000	0	2	NV	NV	variants
NV11	NV9	5000	0	2	NV	NV	intra
NV14	NV19	5000	0	2	NV	NV	intra
NV15	NV24	5000	0	2	NV	NV	intra
NV15	NV6	5000	0	2	NV	NV	intra
NV16	NV35	199.067942	0	2	NV	NV	intra
NV19	NV20	5000	0	2	NV	NV	intra
NV2	NV33	5000	0	2	NV	NV	intra
NV20	NV25	5000	0	2	NV	NV	intra
NV22	NV22	1	0	2	NV	NV	intra
NV24	NV33	5000	0	2	NV	NV	intra
NV24	NV37	5000	0	2	NV	NV	variants
NV24	NV7	5000	0	2	NV	NV	intra
NV25	NV25	91.578047	0	2	NV	NV	intra
NV25	NV38	5000	0	2	NV	NV	variants
NV27	NV33	5000	0	2	NV	NV	intra
NV28	NV6	5000	0	2	NV	NV	intra
NV37	NV37	1.786346	0	2	NV	NV	variants
NV38	NV5	5000	0	2	NV	NV	variants
NV5	NV6	5000	0	2	NV	NV	intra
ATF2	CEBPA	5000	0	3	HS	HS	intra
ATF2	CREB3	5000	0	3	HS	HS	intra
ATF2	CREB3L1	5000	0	3	HS	HS	intra
ATF2	CREB3L3	5000	0	3	HS	HS	intra
ATF2	HS40	5000	0	3	HS	HS	variants
ATF6B	CI16	5000	0	3	HS	CI	inter
ATF6B	JUN	5000	0	3	HS	HS	intra
ATF6B	JUNB	5000	0	3	HS	HS	intra
BATF	CI30	5000	0	3	HS	CI	variants
BATF	CI6	5000	0	3	HS	CI	inter
BATF	CREB3L1	5000	0	3	HS	HS	intra
BATF	CREB3L3	5000	0	3	HS	HS	intra
BATF	CREBZF	5000	0	3	HS	HS	intra
BATF	HS40	5000	0	3	HS	HS	variants
BATF2	CI12	5000	0	3	HS	CI	inter
BATF2	CI2	99.247003	0	3	HS	CI	inter
BATF2	CREBZF	5000	0	3	HS	HS	intra
BATF3	CI2	4.537865	0	3	HS	CI	inter
BATF3	CREB3L1	5000	0	3	HS	HS	intra
BATF3	CREB3L3	5000	0	3	HS	HS	intra
BATF3	HS40	5000	0	3	HS	HS	variants
CE12	CE12	73.975656	0	3	CE	CE	intra
CE12	CE23	3.926041	0	3	CE	CE	intra
CE12	CE3	73.011373	0	3	CE	CE	intra
CE12	CE33	135.435779	0	3	CE	CE	variants
CE15	CE32	5000	0	3	CE	CE	variants
CE15	DDIT3	87.883843	0	3	CE	HS	inter
CE23	CE32	15.410294	0	3	CE	CE	variants
CE23	CE9	5000	0	3	CE	CE	intra
CE33	CE9	5000	0	3	CE	CE	variants
CEBPA	CI1	173.001576	0	3	HS	CI	inter
CEBPA	CI12	5000	0	3	HS	CI	inter
CEBPA	CI14	5000	0	3	HS	CI	inter
CEBPA	CI15	43.590243	0	3	HS	CI	inter
CEBPA	CI7	5000	0	3	HS	CI	inter
CEBPA	CREBZF	5000	0	3	HS	HS	intra
CEBPA	HS38	5000	0	3	HS	HS	variants
CEBPE	CI15	99.186495	0	3	HS	CI	inter
CEBPE	CI6	5000	0	3	HS	CI	inter
CEBPE	CI7	5000	0	3	HS	CI	inter
CEBPE	CREB3L1	5000	0	3	HS	HS	intra
CEBPE	CREB3L3	5000	0	3	HS	HS	intra
CEBPE	CREBZF	5000	0	3	HS	HS	intra
CEBPE	HS40	5000	0	3	HS	HS	variants
CEBPG	CREB3L3	5000	0	3	HS	HS	intra
CEBPG	HS40	5000	0	3	HS	HS	variants
CI1	DDIT3	3.179533	0	3	CI	HS	inter
CI10	CI16	5000	0	3	CI	CI	intra
CI10	CI3	5000	0	3	CI	CI	intra
CI10	CI5	5000	0	3	CI	CI	intra
CI10	CREB1	5000	0	3	CI	HS	inter
CI10	JUN	5000	0	3	CI	HS	inter
CI12	CI3	5000	0	3	CI	CI	intra
CI12	JUN	5000	0	3	CI	HS	inter
CI13	CI7	5000	0	3	CI	CI	intra
CI13	CREB3L3	23.997931	0	3	CI	HS	inter
CI15	CI34	5000	0	3	CI	CI	variants
CI16	CI30	5000	0	3	CI	CI	variants
CI16	CI6	5000	0	3	CI	CI	intra
CI16	CI7	5000	0	3	CI	CI	intra
CI16	CREB3L1	5000	0	3	CI	HS	inter
CI16	CREB3L3	5000	0	3	CI	HS	inter
CI16	HS40	5000	0	3	CI	HS	variants
CI16	HS43	5000	0	3	CI	HS	variants
CI2	CI6	5000	0	3	CI	CI	intra
CI2	CREBZF	5000	0	3	CI	HS	inter
CI2	HLF	5000	0	3	CI	HS	inter
CI26	CI6	5000	0	3	CI	CI	intra
CI26	CI7	5000	0	3	CI	CI	intra
CI3	CI33	5000	0	3	CI	CI	variants
CI3	CI7	5000	0	3	CI	CI	intra
CI3	CI8	5000	0	3	CI	CI	intra
CI3	CREB3L1	5000	0	3	CI	HS	inter
CI3	CREBZF	5000	0	3	CI	HS	inter
CI30	JUN	5000	0	3	CI	HS	variants
CI5	JUN	5000	0	3	CI	HS	inter
CI6	DDIT3	5000	0	3	CI	HS	inter
CI6	HS40	5000	0	3	CI	HS	variants
CI6	JUN	5000	0	3	CI	HS	inter
CI7	JUN	5000	0	3	CI	HS	inter
CREB1	CREB3L1	5000	0	3	HS	HS	intra
CREB1	JUNB	5000	0	3	HS	HS	intra
CREB3L1	JUN	5000	0	3	HS	HS	intra
CREB3L3	JUN	5000	0	3	HS	HS	intra
CREB3L3	JUNB	5000	0	3	HS	HS	intra
DM14	DM4	5000	0	3	DM	DM	intra
DM15	DM4	5000	0	3	DM	DM	intra
DM15	DM9	5000	0	3	DM	DM	intra
DM22	DM9	5000	0	3	DM	DM	intra
DM4	DM9	5000	0	3	DM	DM	intra
HS40	HS40	2.269242	0	3	HS	HS	variants
HS40	JUN	5000	0	3	HS	HS	variants
HS43	JUN	5000	0	3	HS	HS	variants
JUNB	XBP1	5000	0	3	HS	HS	intra
MB16	MB9	5000	0	3	MB	MB	intra
MB3	MB5	5000	0	3	MB	MB	intra
MB4	MB9	5000	0	3	MB	MB	intra
MB7	MB9	5000	0	3	MB	MB	intra
NV10	NV38	5000	0	3	NV	NV	variants
NV11	NV6	5000	0	3	NV	NV	intra
NV14	NV20	3529.08432	0	3	NV	NV	intra
NV14	NV25	5000	0	3	NV	NV	intra
NV14	NV6	5000	0	3	NV	NV	intra
NV15	NV28	5000	0	3	NV	NV	intra
NV17	NV38	5000	0	3	NV	NV	variants
NV17	NV9	5000	0	3	NV	NV	intra
NV19	NV25	5000	0	3	NV	NV	intra
NV19	NV28	5000	0	3	NV	NV	intra
NV19	NV38	5000	0	3	NV	NV	variants
NV19	NV9	5000	0	3	NV	NV	intra
NV2	NV24	5000	0	3	NV	NV	intra
NV20	NV28	1395.454247	0	3	NV	NV	intra
NV24	NV25	5000	0	3	NV	NV	intra
NV25	NV26	5000	0	3	NV	NV	intra
NV35	NV9	5000	0	3	NV	NV	intra
NV38	NV6	5000	0	3	NV	NV	variants
NV6	NV9	5000	0	3	NV	NV	intra
SC10	SC11	5000	0	3	SC	SC	intra
SC10	SC12	5000	0	3	SC	SC	intra
SC10	SC8	5000	0	3	SC	SC	intra
SC11	SC12	5000	0	3	SC	SC	intra
ATF5	CREB3L1	5000	0	4	HS	HS	intra
CE13	CE14	5000	0	4	CE	CE	intra
CE13	CE4	5000	0	4	CE	CE	intra
CE14	CE21	5000	0	4	CE	CE	intra
CE14	CE4	5000	0	4	CE	CE	intra
CE14	CE6	5000	0	4	CE	CE	intra
CE21	CE4	5000	0	4	CE	CE	intra
CE23	CE4	5000	0	4	CE	CE	intra
CE33	CE4	5000	0	4	CE	CE	variants
CE4	CE9	5000	0	4	CE	CE	intra
CEBPA	CEBPE	5.702432	0	4	HS	HS	intra
CEBPA	CI29	5000	0	4	HS	CI	variants
CEBPA	DBP	116.00451	0	4	HS	HS	intra
CEBPA	HS39	5000	0	4	HS	HS	variants
CEBPE	CI2	12.990318	0	4	HS	CI	inter
CEBPE	DRE4B	1	0	4	HS	DR	inter
CI10	CI10	4.422189	0	4	CI	CI	intra
CI25	CI6	5000	0	4	CI	CI	intra
CI33	CI33	9.388994	0	4	CI	CI	variants
CI34	CI6	5000	0	4	CI	CI	variants
CI5	NFIL3	5000	0	4	CI	HS	inter
CI6	CREBZF	5000	0	4	CI	HS	inter
CI6	NV35	5000	0	4	CI	NV	inter
CI7	NV35	5000	0	4	CI	NV	inter
CREB1	CREB3	5000	0	4	HS	HS	intra
CREB3L1	CREB3L3	19.017918	0	4	HS	HS	intra
CREB3L3	NV35	5000	0	4	HS	NV	inter
DM1	DM24	5000	0	4	DM	DM	intra
DM12	DM33	5000	0	4	DM	DM	variants
DM14	DM20	5000	0	4	DM	DM	intra
DM16	DM9	5000	0	4	DM	DM	intra
DM20	DM9	5000	0	4	DM	DM	intra
DM32	DM9	5000	0	4	DM	DM	variants
DRE4A	JUN	73.968948	0	4	DR	HS	inter
MB1	MB16	5000	0	4	MB	MB	intra
NV1	NV16	5000	0	4	NV	NV	intra
NV1	NV33	5000	0	4	NV	NV	intra
NV10	NV9	5000	0	4	NV	NV	intra
NV15	NV19	5000	0	4	NV	NV	intra
NV15	NV5	5000	0	4	NV	NV	intra
NV17	NV24	5000	0	4	NV	NV	intra
NV17	NV6	5000	0	4	NV	NV	intra
NV2	NV26	1098.365884	0	4	NV	NV	intra
NV2	NV35	5000	0	4	NV	NV	intra
NV23	NV38	5000	0	4	NV	NV	variants
NV23	NV5	1	0	4	NV	NV	intra
NV23	NV9	5000	0	4	NV	NV	intra
NV24	NV26	313.33288	0	4	NV	NV	intra
NV24	NV38	5000	0	4	NV	NV	variants
NV3	NV33	5000	0	4	NV	NV	intra
NV5	NV9	5000	0	4	NV	NV	intra
ATF6	HS43	3.080789	0	5	HS	HS	variants
BACH1	CI24	5000	0	5	HS	CI	inter
BACH1	CI32	5000	0	5	HS	CI	variants
BACH2	CI24	5000	0	5	HS	CI	inter
BACH2	CI32	5000	0	5	HS	CI	variants
CI12	CREBZF	1	0	5	CI	HS	inter
CI24	HS42	5000	0	5	CI	HS	variants
CI33	CREBZF	1	0	5	CI	HS	variants
CREB3L1	HS40	4.702502	0	5	HS	HS	variants
CREB3L3	HS40	1.424487	0	5	HS	HS	variants
DM11	DM24	5000	0	5	DM	DM	intra
DM12	DM24	5000	0	5	DM	DM	intra
DM21	DM24	4971.51091	0	5	DM	DM	intra
DM24	DM5	5000	0	5	DM	DM	intra
MB10	MB15	5000	0	5	MB	MB	intra
MB10	MB5	5000	0	5	MB	MB	intra
MB12	MB15	5000	0	5	MB	MB	intra
MB17	MB23	5000	0	5	MB	MB	variants
MB17	MB8	792.067175	0	5	MB	MB	intra
NV27	NV38	5000	0	5	NV	NV	variants
NV27	NV9	5000	0	5	NV	NV	intra
NV33	NV36	5000	0	5	NV	NV	intra
NV4	NV9	5000	0	5	NV	NV	intra
SC1	SC12	5000	0	5	SC	SC	intra
SC1	SC4	5000	0	5	SC	SC	intra
SC1	SC6	5000	0	5	SC	SC	intra
SC11	SC4	5000	0	5	SC	SC	intra
SC12	SC2	5000	0	5	SC	SC	intra
ATF2	MAFG	5000	0	6	HS	HS	intra
CE12	CE32	29.859915	0	6	CE	CE	variants
CI14	MAFB	5000	0	6	CI	HS	inter
CI16	NV35	38.000788	0	6	CI	NV	inter
CI2	CI2	1	0	6	CI	CI	intra
CI2	NV35	1.703951	0	6	CI	NV	inter
CI22	CI4	5000	0	6	CI	CI	intra
CI28	MAFF	5000	0	6	CI	HS	variants
CI29	MAFF	5000	0	6	CI	HS	variants
CI5	MAF	5000	0	6	CI	HS	inter
CI5	MAFB	5000	0	6	CI	HS	inter
CREB1	MAF	5000	0	6	HS	HS	intra
CREB1	MAFB	5000	0	6	HS	HS	intra
DBP	MAFB	5000	0	6	HS	HS	intra
DBP	MAFF	5000	0	6	HS	HS	intra
DBP	MAFG	5000	0	6	HS	HS	intra
DM10	DM12	5000	0	6	DM	DM	intra
DM12	DM14	5000	0	6	DM	DM	intra
DM12	DM15	5000	0	6	DM	DM	intra
DM12	DM22	5000	0	6	DM	DM	intra
DM12	DM9	5000	0	6	DM	DM	intra
HLF	MAFF	5000	0	6	HS	HS	intra
HS38	MAFB	5000	0	6	HS	HS	variants
HS38	MAFF	5000	0	6	HS	HS	variants
HS39	MAFB	5000	0	6	HS	HS	variants
HS39	MAFF	5000	0	6	HS	HS	variants
MAFG	MAFG	14.657822	0	6	HS	HS	intra
MB20	MB20	122.890338	0	6	MB	MB	intra
MB5	MB5	52.892838	0	6	MB	MB	intra
NV10	NV33	5000	0	6	NV	NV	intra
NV12	NV19	5000	0	6	NV	NV	intra
NV12	NV2	5000	0	6	NV	NV	intra
NV12	NV23	5000	0	6	NV	NV	intra
NV12	NV25	5000	0	6	NV	NV	intra
NV16	NV33	5000	0	6	NV	NV	intra
NV17	NV33	5000	0	6	NV	NV	intra
NV18	NV3	5000	0	6	NV	NV	intra
NV19	NV33	5000	0	6	NV	NV	intra
NV19	NV34	5000	0	6	NV	NV	intra
NV2	NV34	5000	0	6	NV	NV	intra
NV2	NV38	5000	0	6	NV	NV	variants
NV2	NV9	5000	0	6	NV	NV	intra
NV20	NV5	5000	0	6	NV	NV	intra
NV25	NV34	5000	0	6	NV	NV	intra
NV30	NV33	5000	0	6	NV	NV	intra
NV33	NV35	5000	0	6	NV	NV	intra
NV33	NV5	5000	0	6	NV	NV	intra
NV33	NV8	5000	0	6	NV	NV	intra
NV35	NV38	5000	0	6	NV	NV	variants
ATF2	HS45	88.440687	0	7	HS	HS	variants
ATF2	MAFF	5000	0	7	HS	HS	intra
ATF6	CI33	1	0	7	HS	CI	variants
ATF6	CREB3L1	5000	0	7	HS	HS	intra
ATF6	MAFF	5000	0	7	HS	HS	intra
ATF6B	CI10	18.3402	0	7	HS	CI	inter
ATF6B	MAFF	5000	0	7	HS	HS	intra
CE14	CE30	5000	0	7	CE	CE	intra
CE14	CE33	35.965932	0	7	CE	CE	variants
CE18	CE18	3.80064	0	7	CE	CE	intra
CE19	CE19	31.970577	0	7	CE	CE	intra
CE2	CE9	5000	0	7	CE	CE	intra
CE21	CE30	5000	0	7	CE	CE	intra
CE23	CE30	5000	0	7	CE	CE	intra
CE29	CE30	5000	0	7	CE	CE	intra
CE29	CE8	5000	0	7	CE	CE	intra
CE30	CE33	5000	0	7	CE	CE	variants
CE30	CE4	5000	0	7	CE	CE	intra
CE4	CE7	5000	0	7	CE	CE	intra
CEBPA	CI2	1	0	7	HS	CI	inter
CI10	CI12	5000	0	7	CI	CI	intra
CI12	CI12	6.064508	0	7	CI	CI	intra
CI12	CI7	5000	0	7	CI	CI	intra
CI12	MAFF	5000	0	7	CI	HS	inter
CI12	MAFG	5000	0	7	CI	HS	inter
CI15	MAFG	5000	0	7	CI	HS	inter
CI21	CI4	5000	0	7	CI	CI	intra
CI30	CREB3L3	154.609842	0	7	CI	HS	variants
CI30	MAFF	5000	0	7	CI	HS	variants
CI33	CI9	16.046565	0	7	CI	CI	variants
CI33	MAFF	5000	0	7	CI	HS	variants
CI33	MAFG	5000	0	7	CI	HS	variants
CI4	MAFG	5000	0	7	CI	HS	inter
CI6	CREB3L1	11.240382	0	7	CI	HS	inter
CI6	MAFF	5000	0	7	CI	HS	inter
CI7	NFE2L1	5000	0	7	CI	HS	inter
CREB3	CREB3L1	348.251606	0	7	HS	HS	intra
DM1	DM12	5000	0	7	DM	DM	intra
DM12	DM17	5000	0	7	DM	DM	intra
DM12	DM21	5000	0	7	DM	DM	intra
DM12	DM32	5000	0	7	DM	DM	variants
DM12	DM35	5000	0	7	DM	DM	variants
DM12	DM5	5000	0	7	DM	DM	intra
HS43	MAFF	5000	0	7	HS	HS	variants
MAFF	MAFG	4.738299	0	7	HS	HS	intra
MAFF	XBP1	5000	0	7	HS	HS	intra
MB11	MB16	5000	0	7	MB	MB	intra
MB16	MB23	5000	0	7	MB	MB	variants
MB17	MB3	5000	0	7	MB	MB	intra
MB17	MB6	1335.258924	0	7	MB	MB	intra
MB3	MB4	5000	0	7	MB	MB	intra
MB3	MB6	5000	0	7	MB	MB	intra
NV18	NV35	5000	0	7	NV	NV	intra
SC6	SC8	5000	0	7	SC	SC	intra
ATF2	CI30	5000	0	8	HS	CI	variants
ATF2	CI6	5000	0	8	HS	CI	inter
BATF2	CI3	2084.581239	0	8	HS	CI	inter
CEBPE	CI30	5000	0	8	HS	CI	variants
CEBPE	CREB3	5000	0	8	HS	HS	intra
CI15	CI6	5000	0	8	CI	CI	intra
CI15	MAFF	5000	0	8	CI	HS	inter
CI25	CI25	698.004542	0	8	CI	CI	intra
CI25	CI3	5000	0	8	CI	CI	intra
CI5	NFE2L1	5000	0	8	CI	HS	inter
CI7	CI7	329.303252	0	8	CI	CI	intra
CREBZF	HS45	5000	0	8	HS	HS	variants
DM24	DM32	5000	0	8	DM	DM	variants
DM24	DM33	5000	0	8	DM	DM	variants
DM24	DM34	5000	0	8	DM	DM	variants
DM24	DM7	5000	0	8	DM	DM	intra
MB3	MB8	5000	0	8	MB	MB	intra
NFIL3	NFIL3	73.466867	0	8	HS	HS	intra
NV23	NV33	5000	0	8	NV	NV	intra
NV26	NV33	5000	0	8	NV	NV	intra
NV29	NV29	2.038545	0	8	NV	NV	intra
NV29	NV33	5000	0	8	NV	NV	intra
NV30	NV38	5000	0	8	NV	NV	variants
NV30	NV9	5000	0	8	NV	NV	intra
NV37	NV38	5000	0	8	NV	NV	variants
NV38	NV4	5000	0	8	NV	NV	variants
NV8	NV9	5000	0	8	NV	NV	intra
SC1	SC10	5000	0	8	SC	SC	intra
SC11	SC6	5000	0	8	SC	SC	intra
CI17	FOS	5000	0	9	CI	HS	inter
CI17	HS37	5000	0	9	CI	HS	variants
CI20	CREB3L3	5000	0	9	CI	HS	inter
CI27	FOS	5000	0	9	CI	HS	variants
DM5	DM5	4.788998	0	9	DM	DM	intra
MB10	MB17	5000	0	9	MB	MB	intra
NFE2	NFE2	655.60398	0	9	HS	HS	intra
NV11	NV4	5000	0	9	NV	NV	intra
NV27	NV7	5000	0	9	NV	NV	intra
NV30	NV7	5000	0	9	NV	NV	intra
ATF2	DM6	5000	1	0	HS	DM	inter
ATF5	DM6	1903.900897	1	0	HS	DM	inter
ATF6	CE20	5000	1	0	HS	CE	inter
ATF6	CI9	5000	1	0	HS	CI	inter
ATF6B	CE20	5000	1	0	HS	CE	inter
ATF6B	CI9	5000	1	0	HS	CI	inter
BATF	CE20	728.18582	1	0	HS	CE	inter
BATF	CI11	5000	1	0	HS	CI	inter
BATF2	CE20	5000	1	0	HS	CE	inter
BATF3	CE20	459.50694	1	0	HS	CE	inter
CE10	CE15	5000	1	0	CE	CE	intra
CE10	CE20	5000	1	0	CE	CE	intra
CE10	CE22	5000	1	0	CE	CE	intra
CE11	CE32	5000	1	0	CE	CE	variants
CE11	CE7	5000	1	0	CE	CE	intra
CE11	CI2	57.343419	1	0	CE	CI	inter
CE12	CE20	356.284178	1	0	CE	CE	intra
CE13	CE20	5000	1	0	CE	CE	intra
CE14	CE17	5000	1	0	CE	CE	intra
CE14	CE20	5000	1	0	CE	CE	intra
CE14	CE7	5000	1	0	CE	CE	intra
CE15	CE20	5000	1	0	CE	CE	intra
CE15	CEBPG	1	1	0	CE	HS	inter
CE17	CE20	5000	1	0	CE	CE	intra
CE17	CE23	5000	1	0	CE	CE	intra
CE17	CE30	5000	1	0	CE	CE	intra
CE17	CE33	5000	1	0	CE	CE	variants
CE18	CE20	1	1	0	CE	CE	intra
CE18	CE23	5000	1	0	CE	CE	intra
CE19	CE20	5000	1	0	CE	CE	intra
CE2	CE20	5000	1	0	CE	CE	intra
CE20	CE21	5000	1	0	CE	CE	intra
CE20	CE22	5000	1	0	CE	CE	intra
CE20	CE23	5000	1	0	CE	CE	intra
CE20	CE29	5000	1	0	CE	CE	intra
CE20	CE3	5000	1	0	CE	CE	intra
CE20	CE30	5000	1	0	CE	CE	intra
CE20	CE32	5000	1	0	CE	CE	variants
CE20	CE33	5000	1	0	CE	CE	variants
CE20	CE4	5000	1	0	CE	CE	intra
CE20	CE6	5000	1	0	CE	CE	intra
CE20	CE7	5000	1	0	CE	CE	intra
CE20	CE8	5000	1	0	CE	CE	intra
CE20	CE9	5000	1	0	CE	CE	intra
CE20	CEBPA	102.03122	1	0	CE	HS	inter
CE20	CEBPE	26.596733	1	0	CE	HS	inter
CE20	CI1	86.747689	1	0	CE	CI	inter
CE20	CI10	5000	1	0	CE	CI	inter
CE20	CI12	5000	1	0	CE	CI	inter
CE20	CI13	5000	1	0	CE	CI	inter
CE20	CI16	5000	1	0	CE	CI	inter
CE20	CI2	5000	1	0	CE	CI	inter
CE20	CI3	5000	1	0	CE	CI	inter
CE20	CI5	5000	1	0	CE	CI	inter
CE20	CI6	5000	1	0	CE	CI	inter
CE20	CI7	5000	1	0	CE	CI	inter
CE20	CI8	5000	1	0	CE	CI	inter
CE20	CI9	5000	1	0	CE	CI	inter
CE20	CREB1	5000	1	0	CE	HS	inter
CE20	CREB3L1	5000	1	0	CE	HS	inter
CE20	CREB3L3	5000	1	0	CE	HS	inter
CE20	CREBZF	5000	1	0	CE	HS	inter
CE20	DDIT3	85.906095	1	0	CE	HS	inter
CE20	JUN	5000	1	0	CE	HS	inter
CE20	MAF	5000	1	0	CE	HS	inter
CE20	MAFF	5000	1	0	CE	HS	inter
CE20	MAFG	5000	1	0	CE	HS	inter
CE20	NFIL3	5000	1	0	CE	HS	inter
CE20	XBP1	5000	1	0	CE	HS	inter
CE22	CE3	5000	1	0	CE	CE	intra
CE8	CE9	5000	1	0	CE	CE	intra
CEBPA	CI8	5000	1	0	HS	CI	inter
CEBPE	CI11	5000	1	0	HS	CI	inter
CEBPG	CI8	5000	1	0	HS	CI	inter
CEBPG	DM6	2.308744	1	0	HS	DM	inter
CI11	CI13	5000	1	0	CI	CI	intra
CI11	CI20	5000	1	0	CI	CI	intra
CI11	CI5	5000	1	0	CI	CI	intra
CI11	CREB1	5000	1	0	CI	HS	inter
CI11	CREBZF	5000	1	0	CI	HS	inter
CI15	DM6	152.469671	1	0	CI	DM	inter
CI2	DM6	46.396708	1	0	CI	DM	inter
CI3	DM6	5000	1	0	CI	DM	inter
DDIT3	DM6	3.407056	1	0	HS	DM	inter
DM16	DM6	5000	1	0	DM	DM	intra
DM5	DM9	5000	1	0	DM	DM	intra
DM6	NFIL3	5000	1	0	DM	HS	inter
NV1	NV2	5000	1	0	NV	NV	intra
NV1	NV20	5000	1	0	NV	NV	intra
NV1	NV25	5000	1	0	NV	NV	intra
NV1	NV9	5000	1	0	NV	NV	intra
NV10	NV16	18.586612	1	0	NV	NV	intra
NV11	NV31	455.034015	1	0	NV	NV	intra
NV15	NV38	5000	1	0	NV	NV	variants
NV15	NV9	5000	1	0	NV	NV	intra
NV20	NV31	5000	1	0	NV	NV	intra
NV22	NV31	5000	1	0	NV	NV	intra
NV31	NV5	1	1	0	NV	NV	intra
ATF2	ATF5	5000	1	1	HS	HS	intra
ATF2	CE11	5000	1	1	HS	CE	inter
ATF3	ATF5	5000	1	1	HS	HS	intra
ATF4	ATF5	5000	1	1	HS	HS	intra
ATF4	ATF6	5000	1	1	HS	HS	intra
ATF4	CE11	1929.228411	1	1	HS	CE	inter
ATF4	CE15	2.829512	1	1	HS	CE	inter
ATF4	CE20	2749.461167	1	1	HS	CE	inter
ATF4	CI11	5000	1	1	HS	CI	inter
ATF4	CREB1	5000	1	1	HS	HS	intra
ATF4	DRE4A	257.308716	1	1	HS	DR	inter
ATF4	HS41	16.911028	1	1	HS	HS	variants
ATF5	ATF6	5000	1	1	HS	HS	intra
ATF5	ATF6B	5000	1	1	HS	HS	intra
ATF5	BATF	186.964908	1	1	HS	HS	intra
ATF5	CE11	5000	1	1	HS	CE	inter
ATF5	CE15	5000	1	1	HS	CE	inter
ATF5	CE20	5000	1	1	HS	CE	inter
ATF5	CI10	5000	1	1	HS	CI	inter
ATF5	CI11	5000	1	1	HS	CI	inter
ATF5	CI12	5000	1	1	HS	CI	inter
ATF5	CI15	5000	1	1	HS	CI	inter
ATF5	CI16	5000	1	1	HS	CI	inter
ATF5	CI33	5000	1	1	HS	CI	variants
ATF5	CI5	5000	1	1	HS	CI	inter
ATF5	CI8	5000	1	1	HS	CI	inter
ATF5	DRE4A	5000	1	1	HS	DR	inter
ATF5	DRE4B	1382.818078	1	1	HS	DR	inter
ATF5	HS43	5000	1	1	HS	HS	variants
ATF5	HS45	5000	1	1	HS	HS	variants
ATF5	JUN	5000	1	1	HS	HS	intra
ATF5	JUNB	5000	1	1	HS	HS	intra
ATF6	CE11	5000	1	1	HS	CE	inter
ATF6	CI19	5000	1	1	HS	CI	inter
ATF6	CI34	5000	1	1	HS	CI	variants
ATF6	DRE4A	5000	1	1	HS	DR	inter
ATF6	DRE4B	5000	1	1	HS	DR	inter
ATF6	HS41	5000	1	1	HS	HS	variants
ATF6	HS44	5000	1	1	HS	HS	variants
ATF6	HS45	5000	1	1	HS	HS	variants
ATF6	NV35	5000	1	1	HS	NV	inter
ATF6B	DRE4B	5000	1	1	HS	DR	inter
BATF	BATF3	40.561415	1	1	HS	HS	intra
BATF3	CI19	5000	1	1	HS	CI	inter
BATF3	CI34	299.871608	1	1	HS	CI	variants
BATF3	HS45	38.537136	1	1	HS	HS	variants
CE11	CE12	121.061023	1	1	CE	CE	intra
CE11	CE29	5000	1	1	CE	CE	intra
CE11	CEBPG	1	1	1	CE	HS	inter
CE11	CI11	5000	1	1	CE	CI	inter
CE11	CI15	5000	1	1	CE	CI	inter
CE11	CI16	5000	1	1	CE	CI	inter
CE11	CI19	5000	1	1	CE	CI	inter
CE11	CI21	5000	1	1	CE	CI	inter
CE11	CI8	5000	1	1	CE	CI	inter
CE11	DDIT3	103.263876	1	1	CE	HS	inter
CE11	JUN	5000	1	1	CE	HS	inter
CE11	MAF	5000	1	1	CE	HS	inter
CE11	MAFB	5000	1	1	CE	HS	inter
CE11	MAFG	5000	1	1	CE	HS	inter
CE13	CE22	5000	1	1	CE	CE	intra
CE14	CE22	5000	1	1	CE	CE	intra
CE15	CE7	5000	1	1	CE	CE	intra
CE15	CI10	5000	1	1	CE	CI	inter
CE15	CI11	5000	1	1	CE	CI	inter
CE15	CI8	5000	1	1	CE	CI	inter
CE20	CI11	5000	1	1	CE	CI	inter
CE20	CI19	5000	1	1	CE	CI	inter
CE21	CE22	5000	1	1	CE	CE	intra
CEBPA	CI11	5000	1	1	HS	CI	inter
CEBPA	HS41	1	1	1	HS	HS	variants
CEBPG	HS45	1	1	1	HS	HS	variants
CI10	CI9	5000	1	1	CI	CI	intra
CI11	CI16	5000	1	1	CI	CI	intra
CI11	CI19	5000	1	1	CI	CI	intra
CI11	CI30	5000	1	1	CI	CI	variants
CI11	CI34	5000	1	1	CI	CI	variants
CI11	CI6	5000	1	1	CI	CI	intra
CI11	CI9	5000	1	1	CI	CI	intra
CI11	CREB3L1	5000	1	1	CI	HS	inter
CI11	DRE4A	5000	1	1	CI	DR	inter
CI11	DRE4B	5000	1	1	CI	DR	inter
CI11	HS40	5000	1	1	CI	HS	variants
CI11	HS45	5000	1	1	CI	HS	variants
CI11	JUN	5000	1	1	CI	HS	inter
CI13	DM6	5000	1	1	CI	DM	inter
CI19	CI5	5000	1	1	CI	CI	intra
CI19	CREB1	5000	1	1	CI	HS	inter
CI34	CI5	5000	1	1	CI	CI	variants
CI34	CREB1	5000	1	1	CI	HS	variants
CI5	DM6	5000	1	1	CI	DM	inter
CI8	CI9	5000	1	1	CI	CI	intra
CI9	HS43	5000	1	1	CI	HS	variants
CI9	XBP1	5000	1	1	CI	HS	inter
CREB1	DM6	5000	1	1	HS	DM	inter
CREB1	HS41	5000	1	1	HS	HS	variants
CREB1	HS44	5000	1	1	HS	HS	variants
CREB1	HS45	5000	1	1	HS	HS	variants
DBP	HLF	1.073479	1	1	HS	HS	intra
DM10	DM15	5000	1	1	DM	DM	intra
DM10	DM20	5000	1	1	DM	DM	intra
DM10	DM22	5000	1	1	DM	DM	intra
DM10	DM9	5000	1	1	DM	DM	intra
DM20	DM24	5000	1	1	DM	DM	intra
DM6	DM9	5000	1	1	DM	DM	intra
HS41	JUN	5000	1	1	HS	HS	variants
NV1	NV4	5000	1	1	NV	NV	intra
NV10	NV20	5000	1	1	NV	NV	intra
NV12	NV12	1.989308	1	1	NV	NV	intra
NV16	NV20	5000	1	1	NV	NV	intra
NV18	NV19	5000	1	1	NV	NV	intra
NV18	NV38	5000	1	1	NV	NV	variants
NV18	NV6	5000	1	1	NV	NV	intra
NV18	NV9	5000	1	1	NV	NV	intra
NV2	NV4	5000	1	1	NV	NV	intra
NV20	NV35	5000	1	1	NV	NV	intra
NV25	NV4	5000	1	1	NV	NV	intra
NV27	NV3	5000	1	1	NV	NV	intra
NV3	NV30	5000	1	1	NV	NV	intra
ATF3	CI11	5000	1	2	HS	CI	inter
ATF6B	HS41	5000	1	2	HS	HS	variants
BATF	CE15	354.346563	1	2	HS	CE	inter
BATF	CI1	73.136462	1	2	HS	CI	inter
BATF2	CI11	5000	1	2	HS	CI	inter
CE11	CI7	5000	1	2	CE	CI	inter
CE11	CREB3L1	5000	1	2	CE	HS	inter
CE11	MAFF	5000	1	2	CE	HS	inter
CE12	CE22	435.162986	1	2	CE	CE	intra
CE12	CE7	5000	1	2	CE	CE	intra
CE17	CE8	5000	1	2	CE	CE	intra
CE18	CE22	1	1	2	CE	CE	intra
CE18	CE7	5000	1	2	CE	CE	intra
CE22	CE23	5000	1	2	CE	CE	intra
CE22	CE32	5000	1	2	CE	CE	variants
CE22	CE33	5000	1	2	CE	CE	variants
CE3	CE8	5000	1	2	CE	CE	intra
CE6	CE7	5000	1	2	CE	CE	intra
CEBPE	CI8	5000	1	2	HS	CI	inter
CEBPE	MAFF	5000	1	2	HS	HS	intra
CI1	CI8	5000	1	2	CI	CI	intra
CI10	CI11	17.950421	1	2	CI	CI	intra
CI10	CI8	2.047841	1	2	CI	CI	intra
CI11	DDIT3	5000	1	2	CI	HS	inter
CI2	CI8	5000	1	2	CI	CI	intra
CI29	CI4	866.750767	1	2	CI	CI	variants
CI31	CI8	5000	1	2	CI	CI	variants
CI4	MAFB	5000	1	2	CI	HS	inter
CI5	HS45	5000	1	2	CI	HS	variants
DM14	DM5	5000	1	2	DM	DM	intra
DM15	DM5	5000	1	2	DM	DM	intra
DM16	DM5	5000	1	2	DM	DM	intra
DM4	DM5	5000	1	2	DM	DM	intra
MB1	MB6	5000	1	2	MB	MB	intra
MB23	MB6	5000	1	2	MB	MB	variants
MB6	MB9	5000	1	2	MB	MB	intra
NV1	NV3	5000	1	2	NV	NV	intra
NV10	NV3	5000	1	2	NV	NV	intra
NV11	NV3	5000	1	2	NV	NV	intra
NV17	NV3	5000	1	2	NV	NV	intra
NV19	NV3	5000	1	2	NV	NV	intra
NV23	NV3	5000	1	2	NV	NV	intra
NV24	NV3	5000	1	2	NV	NV	intra
NV24	NV34	5000	1	2	NV	NV	intra
NV26	NV3	5000	1	2	NV	NV	intra
NV29	NV3	1510.687633	1	2	NV	NV	intra
NV3	NV35	5000	1	2	NV	NV	intra
NV3	NV37	5000	1	2	NV	NV	variants
NV3	NV8	5000	1	2	NV	NV	intra
ATF4	CI5	5000	1	3	HS	CI	inter
ATF5	BATF3	385.249711	1	3	HS	HS	intra
ATF5	CI13	5000	1	3	HS	CI	inter
ATF5	CREB1	5000	1	3	HS	HS	intra
ATF5	HS44	5000	1	3	HS	HS	variants
ATF6	CE15	5000	1	3	HS	CE	inter
BATF3	CE15	242.137584	1	3	HS	CE	inter
CE11	CE15	5000	1	3	CE	CE	intra
CE11	CE21	5000	1	3	CE	CE	intra
CE11	CE23	5000	1	3	CE	CE	intra
CE11	CE33	5000	1	3	CE	CE	variants
CE11	CEBPE	7.396151	1	3	CE	HS	inter
CE11	CI14	5000	1	3	CE	CI	inter
CE11	CI20	3488.620124	1	3	CE	CI	inter
CE11	CREB3L3	5000	1	3	CE	HS	inter
CE11	DBP	5000	1	3	CE	HS	inter
CE13	CE7	5000	1	3	CE	CE	intra
CE14	CE8	5000	1	3	CE	CE	intra
CE15	CE21	5000	1	3	CE	CE	intra
CE15	CE33	673.776396	1	3	CE	CE	variants
CE15	CI6	5000	1	3	CE	CI	inter
CE15	DBP	5000	1	3	CE	HS	inter
CE15	HLF	5000	1	3	CE	HS	inter
CE18	CE4	5000	1	3	CE	CE	intra
CE22	CE7	5000	1	3	CE	CE	intra
CE22	CE9	5000	1	3	CE	CE	intra
CEBPG	CI15	2.690007	1	3	HS	CI	inter
CI11	CI3	5000	1	3	CI	CI	intra
CI13	HS45	5000	1	3	CI	HS	variants
CI16	CI8	5000	1	3	CI	CI	intra
CI8	JUN	1119.485614	1	3	CI	HS	inter
CREBZF	HS41	56.935787	1	3	HS	HS	variants
DM15	DM16	5000	1	3	DM	DM	intra
NV11	NV2	5000	1	3	NV	NV	intra
NV11	NV25	5000	1	3	NV	NV	intra
NV15	NV16	434.374137	1	3	NV	NV	intra
NV15	NV20	5000	1	3	NV	NV	intra
NV16	NV28	1426.759811	1	3	NV	NV	intra
NV16	NV38	5000	1	3	NV	NV	variants
NV16	NV9	5000	1	3	NV	NV	intra
NV17	NV20	5000	1	3	NV	NV	intra
NV2	NV5	5000	1	3	NV	NV	intra
NV20	NV29	5000	1	3	NV	NV	intra
NV25	NV5	5000	1	3	NV	NV	intra
NV3	NV5	43.691295	1	3	NV	NV	intra
ATF5	CEBPA	54.0764	1	4	HS	HS	intra
BATF2	CI8	5000	1	4	HS	CI	inter
BATF3	CI8	5000	1	4	HS	CI	inter
CE12	CE4	5000	1	4	CE	CE	intra
CE14	CE3	2.484413	1	4	CE	CE	intra
CE18	CE8	5000	1	4	CE	CE	intra
CE23	CE3	120.482181	1	4	CE	CE	intra
CE3	CE4	5000	1	4	CE	CE	intra
CE3	CE7	5000	1	4	CE	CE	intra
CE32	CE4	5000	1	4	CE	CE	variants
CE6	CE8	5000	1	4	CE	CE	intra
CEBPA	HS44	59.024036	1	4	HS	HS	variants
CI15	HS38	5000	1	4	CI	HS	variants
CI19	CI28	5000	1	4	CI	CI	variants
CI19	DBP	5000	1	4	CI	HS	inter
CI19	HLF	5000	1	4	CI	HS	inter
CI34	DBP	5000	1	4	CI	HS	variants
DM1	DM15	5000	1	4	DM	DM	intra
DM15	DM7	5000	1	4	DM	DM	intra
NV10	NV11	5000	1	4	NV	NV	intra
NV10	NV29	5000	1	4	NV	NV	intra
NV10	NV5	1	1	4	NV	NV	intra
NV11	NV23	146.160902	1	4	NV	NV	intra
NV16	NV3	5000	1	4	NV	NV	intra
NV17	NV23	22.241165	1	4	NV	NV	intra
NV18	NV18	1.47037	1	4	NV	NV	intra
NV20	NV24	5000	1	4	NV	NV	intra
NV23	NV29	7.730521	1	4	NV	NV	intra
CE15	CEBPE	3.753177	1	5	CE	HS	inter
CE16	CE7	27.004015	1	5	CE	CE	intra
CE7	CE8	26.494523	1	5	CE	CE	intra
MB10	MB19	5000	1	5	MB	MB	intra
ATF4	DRE4B	8.280421	1	6	HS	DR	inter
ATF5	CI4	4378.652804	1	6	HS	CI	inter
CE11	CI22	5000	1	6	CE	CI	inter
CE15	CI2	6.192115	1	6	CE	CI	inter
CE15	CI23	5000	1	6	CE	CI	inter
CE20	MAFB	5000	1	6	CE	HS	inter
CEBPA	HS45	8.17687	1	6	HS	HS	variants
CI16	DRE4B	228.492473	1	6	CI	DR	inter
CI34	DDIT3	9.897308	1	6	CI	HS	variants
CI4	HS45	2034.023335	1	6	CI	HS	variants
DRE4B	JUN	10.719124	1	6	DR	HS	inter
MB5	MB6	5000	1	6	MB	MB	intra
NV10	NV17	158.182183	1	6	NV	NV	intra
NV10	NV34	5000	1	6	NV	NV	intra
NV11	NV18	5000	1	6	NV	NV	intra
NV11	NV34	5000	1	6	NV	NV	intra
NV12	NV4	5000	1	6	NV	NV	intra
NV13	NV4	5000	1	6	NV	NV	intra
NV17	NV34	5000	1	6	NV	NV	intra
NV18	NV4	5000	1	6	NV	NV	intra
NV18	NV5	5000	1	6	NV	NV	intra
NV23	NV34	3530.693702	1	6	NV	NV	intra
NV34	NV5	5000	1	6	NV	NV	intra
ATF3	CE11	570.020037	1	7	HS	CE	inter
ATF3	CE15	123.607818	1	7	HS	CE	inter
BATF3	CI11	5000	1	7	HS	CI	inter
CE10	CE2	5000	1	7	CE	CE	intra
CE10	CE7	5000	1	7	CE	CE	intra
CE10	CE8	5000	1	7	CE	CE	intra
CE11	CE14	5000	1	7	CE	CE	intra
CE11	CE2	5000	1	7	CE	CE	intra
CE13	CE2	5000	1	7	CE	CE	intra
CE15	CE2	5000	1	7	CE	CE	intra
CE15	CEBPA	2.813684	1	7	CE	HS	inter
CE16	CE2	5000	1	7	CE	CE	intra
CE2	CE21	5000	1	7	CE	CE	intra
CE2	CE22	5000	1	7	CE	CE	intra
CE2	CE29	5000	1	7	CE	CE	intra
CE2	CE3	5000	1	7	CE	CE	intra
CE2	CE4	5000	1	7	CE	CE	intra
CE2	CE7	5000	1	7	CE	CE	intra
CE20	CEBPG	1	1	7	CE	HS	inter
CE20	CI21	5000	1	7	CE	CI	inter
CE20	CI22	5000	1	7	CE	CI	inter
CE21	CE7	5000	1	7	CE	CE	intra
CE23	CE7	5000	1	7	CE	CE	intra
CE23	CE8	5000	1	7	CE	CE	intra
CE33	CE7	5000	1	7	CE	CE	variants
CE33	CE8	5000	1	7	CE	CE	variants
CE7	CE9	5000	1	7	CE	CE	intra
CEBPA	CI21	5000	1	7	HS	CI	inter
CEBPA	MAFF	5000	1	7	HS	HS	intra
CEBPA	MAFG	5000	1	7	HS	HS	intra
CEBPE	CI21	5000	1	7	HS	CI	inter
CI12	CI9	9.866129	1	7	CI	CI	intra
DM15	DM8	5000	1	7	DM	DM	intra
MB13	MB20	5000	1	7	MB	MB	intra
NV16	NV23	3.423368	1	7	NV	NV	intra
ATF4	CI13	5000	1	8	HS	CI	inter
ATF5	CI1	17.009663	1	8	HS	CI	inter
ATF5	CI2	9.992491	1	8	HS	CI	inter
CE11	CE3	5000	1	8	CE	CE	intra
CE11	HLF	5000	1	8	CE	HS	inter
CE15	CI14	5000	1	8	CE	CI	inter
CE15	CI20	136.53303	1	8	CE	CI	inter
CE17	CE2	5000	1	8	CE	CE	intra
CE20	CI23	5000	1	8	CE	CI	inter
CE32	CE7	5000	1	8	CE	CE	variants
CE4	CE8	5000	1	8	CE	CE	intra
CEBPG	CI11	5000	1	8	HS	CI	inter
CI19	DDIT3	258.968687	1	8	CI	HS	inter
CI20	HS39	5000	1	8	CI	HS	variants
ATF3	HS41	6.552967	1	9	HS	HS	variants
DM22	DM5	5000	1	9	DM	DM	intra
NV16	NV37	5000	1	9	NV	NV	variants
NV16	NV8	5000	1	9	NV	NV	intra
ATF2	CI12	5000	2	0	HS	CI	inter
ATF2	CI33	5000	2	0	HS	CI	variants
ATF3	DM6	94.748691	2	0	HS	DM	inter
ATF6B	BATF	5000	2	0	HS	HS	intra
ATF6B	CI28	5000	2	0	HS	CI	variants
ATF6B	CI29	5000	2	0	HS	CI	variants
ATF6B	HLF	5000	2	0	HS	HS	intra
ATF6B	HS38	5000	2	0	HS	HS	variants
BATF	CI29	297.994283	2	0	HS	CI	variants
BATF	DM6	44.599489	2	0	HS	DM	inter
BATF	HS43	5000	2	0	HS	HS	variants
BATF2	HS38	222.179279	2	0	HS	HS	variants
BATF3	HS43	5000	2	0	HS	HS	variants
CE10	CE11	5000	2	0	CE	CE	intra
CE10	CE23	5000	2	0	CE	CE	intra
CE10	CE3	5000	2	0	CE	CE	intra
CE10	CE30	5000	2	0	CE	CE	intra
CE10	CE33	5000	2	0	CE	CE	variants
CE14	CE32	5000	2	0	CE	CE	variants
CE15	CE8	5000	2	0	CE	CE	intra
CE32	CE32	11.812828	2	0	CE	CE	variants
CE32	CE8	5000	2	0	CE	CE	variants
CEBPA	CI10	5000	2	0	HS	CI	inter
CEBPG	CI12	5000	2	0	HS	CI	inter
CEBPG	CI33	5000	2	0	HS	CI	variants
CI11	CI29	5000	2	0	CI	CI	variants
CI11	HLF	5000	2	0	CI	HS	inter
CI12	CI28	5000	2	0	CI	CI	variants
CI13	CI26	990.604299	2	0	CI	CI	intra
CI13	DDIT3	5000	2	0	CI	HS	inter
CI13	XBP1	5000	2	0	CI	HS	inter
CI15	CI33	5000	2	0	CI	CI	variants
CI16	DM6	5000	2	0	CI	DM	inter
CI20	DM6	95.890444	2	0	CI	DM	inter
CI28	HLF	6.838922	2	0	CI	HS	variants
CI5	CI8	5000	2	0	CI	CI	intra
CI7	DM6	5000	2	0	CI	DM	inter
CI8	NV35	5000	2	0	CI	NV	inter
CREB3L1	DM6	5000	2	0	HS	DM	inter
CREB3L3	DM6	5000	2	0	HS	DM	inter
DDIT3	XBP1	5000	2	0	HS	HS	intra
DM1	DM33	56.49145	2	0	DM	DM	variants
DM10	DM6	1.484811	2	0	DM	DM	intra
DM11	DM6	5000	2	0	DM	DM	intra
DM13	DM6	5000	2	0	DM	DM	intra
DM14	DM6	5000	2	0	DM	DM	intra
DM4	DM6	5000	2	0	DM	DM	intra
DM6	JUN	5000	2	0	DM	HS	inter
MB10	MB7	5000	2	0	MB	MB	intra
MB12	MB23	5000	2	0	MB	MB	variants
NV1	NV10	5000	2	0	NV	NV	intra
NV1	NV15	5000	2	0	NV	NV	intra
NV1	NV22	5000	2	0	NV	NV	intra
NV1	NV35	5000	2	0	NV	NV	intra
NV1	NV37	5000	2	0	NV	NV	variants
NV10	NV22	5000	2	0	NV	NV	intra
NV10	NV35	16.767909	2	0	NV	NV	intra
NV11	NV22	5000	2	0	NV	NV	intra
NV16	NV17	1.921258	2	0	NV	NV	intra
NV16	NV22	5000	2	0	NV	NV	intra
NV16	NV5	44.823173	2	0	NV	NV	intra
NV17	NV22	5000	2	0	NV	NV	intra
NV19	NV22	5000	2	0	NV	NV	intra
NV22	NV23	5000	2	0	NV	NV	intra
NV22	NV24	5000	2	0	NV	NV	intra
NV22	NV37	5000	2	0	NV	NV	variants
NV22	NV5	5000	2	0	NV	NV	intra
NV22	NV8	5000	2	0	NV	NV	intra
NV23	NV37	62.443997	2	0	NV	NV	variants
NV23	NV8	65.129663	2	0	NV	NV	intra
NV24	NV24	28.745335	2	0	NV	NV	intra
NV29	NV35	31.009967	2	0	NV	NV	intra
ATF4	ATF6B	5000	2	1	HS	HS	intra
ATF4	CI10	5000	2	1	HS	CI	inter
ATF4	CI12	5000	2	1	HS	CI	inter
ATF4	CI16	45.684634	2	1	HS	CI	inter
ATF4	CI9	5000	2	1	HS	CI	inter
ATF4	JUN	3.1204	2	1	HS	HS	intra
ATF4	JUNB	266.035607	2	1	HS	HS	intra
ATF4	XBP1	5000	2	1	HS	HS	intra
ATF5	XBP1	5000	2	1	HS	HS	intra
ATF6B	BATF2	5000	2	1	HS	HS	intra
ATF6B	BATF3	5000	2	1	HS	HS	intra
ATF6B	CE11	5000	2	1	HS	CE	inter
ATF6B	CEBPG	5000	2	1	HS	HS	intra
ATF6B	CI19	5000	2	1	HS	CI	inter
ATF6B	CI34	5000	2	1	HS	CI	variants
ATF6B	DRE4A	5000	2	1	HS	DR	inter
ATF6B	HS44	5000	2	1	HS	HS	variants
ATF6B	HS45	5000	2	1	HS	HS	variants
ATF6B	NFIL3	5000	2	1	HS	HS	intra
ATF6B	NV35	5000	2	1	HS	NV	inter
BATF2	CI14	137.088533	2	1	HS	CI	inter
BATF2	HS43	5000	2	1	HS	HS	variants
CE11	CE8	5000	2	1	CE	CE	intra
CE11	CI12	5000	2	1	CE	CI	inter
CE11	CI17	5000	2	1	CE	CI	inter
CE11	CI5	5000	2	1	CE	CI	inter
CE11	CREB1	5000	2	1	CE	HS	inter
CE11	XBP1	5000	2	1	CE	HS	inter
CE18	CE33	34.657807	2	1	CE	CE	variants
CE23	CE23	213.227636	2	1	CE	CE	intra
CE23	CE33	161.463328	2	1	CE	CE	variants
CE33	CE33	1046.274688	2	1	CE	CE	variants
CI10	DRE4A	5000	2	1	CI	DR	inter
CI10	DRE4B	5000	2	1	CI	DR	inter
CI10	HS45	5000	2	1	CI	HS	variants
CI10	NV35	5000	2	1	CI	NV	inter
CI11	DBP	5000	2	1	CI	HS	inter
CI11	NV35	5000	2	1	CI	NV	inter
CI12	CI19	5000	2	1	CI	CI	intra
CI12	CI26	5000	2	1	CI	CI	intra
CI12	CI34	5000	2	1	CI	CI	variants
CI12	DRE4B	5000	2	1	CI	DR	inter
CI12	NFIL3	5000	2	1	CI	HS	inter
CI13	CREBZF	5000	2	1	CI	HS	inter
CI14	CI25	5000	2	1	CI	CI	intra
CI14	HLF	1.795633	2	1	CI	HS	inter
CI19	CI25	5000	2	1	CI	CI	intra
CI19	CI33	5000	2	1	CI	CI	variants
CI19	CREBZF	5000	2	1	CI	HS	inter
CI19	HS43	5000	2	1	CI	HS	variants
CI19	XBP1	5000	2	1	CI	HS	inter
CI29	DBP	51.829462	2	1	CI	HS	variants
CI33	NFIL3	5000	2	1	CI	HS	variants
CI34	CREBZF	5000	2	1	CI	HS	variants
CI34	XBP1	5000	2	1	CI	HS	variants
CI5	CREBZF	5000	2	1	CI	HS	inter
CI8	HS45	5000	2	1	CI	HS	variants
CI9	CI9	178.682208	2	1	CI	CI	intra
CI9	DBP	5000	2	1	CI	HS	inter
CI9	DDIT3	5000	2	1	CI	HS	inter
CI9	HS39	5000	2	1	CI	HS	variants
CI9	HS45	5000	2	1	CI	HS	variants
CREB1	CREBZF	5000	2	1	HS	HS	intra
DM1	DM1	12.070333	2	1	DM	DM	intra
DM1	DM7	5000	2	1	DM	DM	intra
DM33	DM6	5000	2	1	DM	DM	variants
DM6	DM7	5000	2	1	DM	DM	intra
DM6	HLF	5000	2	1	DM	HS	inter
DRE4A	XBP1	5000	2	1	DR	HS	inter
DRE4B	XBP1	5000	2	1	DR	HS	inter
HS41	XBP1	5000	2	1	HS	HS	variants
HS43	NFIL3	5000	2	1	HS	HS	variants
HS44	JUN	5000	2	1	HS	HS	variants
HS44	XBP1	5000	2	1	HS	HS	variants
MB10	MB23	5000	2	1	MB	MB	variants
MB12	MB9	5000	2	1	MB	MB	intra
MB13	MB16	5000	2	1	MB	MB	intra
MB13	MB6	5000	2	1	MB	MB	intra
NV14	NV15	5000	2	1	NV	NV	intra
NV14	NV28	5000	2	1	NV	NV	intra
NV19	NV6	5000	2	1	NV	NV	intra
NV22	NV35	5000	2	1	NV	NV	intra
NV35	NV37	1231.341249	2	1	NV	NV	variants
NV35	NV6	5000	2	1	NV	NV	intra
NV35	XBP1	5000	2	1	NV	HS	inter
ATF2	ATF6B	5000	2	2	HS	HS	intra
ATF2	HS43	5000	2	2	HS	HS	variants
ATF3	CI12	5000	2	2	HS	CI	inter
ATF3	CI33	5000	2	2	HS	CI	variants
ATF6	BATF	5000	2	2	HS	HS	intra
ATF6	BATF3	5000	2	2	HS	HS	intra
ATF6	DDIT3	5000	2	2	HS	HS	intra
ATF6B	CI15	5000	2	2	HS	CI	inter
ATF6B	CI5	5000	2	2	HS	CI	inter
ATF6B	CREB1	5000	2	2	HS	HS	intra
ATF6B	DDIT3	5000	2	2	HS	HS	intra
BATF	DBP	95.148422	2	2	HS	HS	intra
BATF	DDIT3	1	2	2	HS	HS	intra
BATF2	CI28	839.090217	2	2	HS	CI	variants
BATF2	CI29	474.681473	2	2	HS	CI	variants
BATF2	HLF	484.999523	2	2	HS	HS	intra
BATF3	CI1	44.695827	2	2	HS	CI	inter
BATF3	CI12	5000	2	2	HS	CI	inter
BATF3	DDIT3	1	2	2	HS	HS	intra
CE11	CE13	5000	2	2	CE	CE	intra
CE11	CREBZF	5000	2	2	CE	HS	inter
CE13	CE6	5000	2	2	CE	CE	intra
CE13	CE8	5000	2	2	CE	CE	intra
CE21	CE6	5000	2	2	CE	CE	intra
CE21	CE8	5000	2	2	CE	CE	intra
CI1	CI14	5000	2	2	CI	CI	intra
CI1	CI25	5000	2	2	CI	CI	intra
CI1	CI28	5000	2	2	CI	CI	variants
CI1	CI29	5000	2	2	CI	CI	variants
CI1	HLF	5000	2	2	CI	HS	inter
CI12	CI33	2.307733	2	2	CI	CI	variants
CI12	DDIT3	5000	2	2	CI	HS	inter
CI15	HS43	5000	2	2	CI	HS	variants
CI2	DBP	7.029451	2	2	CI	HS	inter
CI2	HS39	5000	2	2	CI	HS	variants
CI25	CI31	5000	2	2	CI	CI	variants
CI28	DBP	3.924657	2	2	CI	HS	variants
CI29	CI8	5000	2	2	CI	CI	variants
CI29	CREBZF	5000	2	2	CI	HS	variants
CI33	DDIT3	5000	2	2	CI	HS	variants
CI4	DBP	222.287244	2	2	CI	HS	inter
CI5	HS43	5000	2	2	CI	HS	variants
CI8	CREB1	5000	2	2	CI	HS	inter
CI8	DBP	5000	2	2	CI	HS	inter
CI8	DDIT3	5000	2	2	CI	HS	inter
CI8	HS39	5000	2	2	CI	HS	variants
DDIT3	HS43	5000	2	2	HS	HS	variants
DM22	DM35	5000	2	2	DM	DM	variants
MB1	MB10	5000	2	2	MB	MB	intra
MB1	MB12	5000	2	2	MB	MB	intra
MB10	MB11	5000	2	2	MB	MB	intra
MB11	MB5	5000	2	2	MB	MB	intra
MB16	MB5	5000	2	2	MB	MB	intra
NV1	NV24	5000	2	2	NV	NV	intra
NV1	NV28	5000	2	2	NV	NV	intra
NV1	NV5	5000	2	2	NV	NV	intra
NV16	NV31	2120.528883	2	2	NV	NV	intra
NV17	NV31	255.331623	2	2	NV	NV	intra
NV17	NV35	94.803009	2	2	NV	NV	intra
NV2	NV31	5000	2	2	NV	NV	intra
NV25	NV31	5000	2	2	NV	NV	intra
NV26	NV31	5000	2	2	NV	NV	intra
NV27	NV31	5000	2	2	NV	NV	intra
NV28	NV31	5000	2	2	NV	NV	intra
NV29	NV31	5000	2	2	NV	NV	intra
NV30	NV31	5000	2	2	NV	NV	intra
SC11	SC8	5000	2	2	SC	SC	intra
ATF6	BATF2	5000	2	3	HS	HS	intra
ATF6	CI5	5000	2	3	HS	CI	inter
ATF6	CREB1	5000	2	3	HS	HS	intra
BATF	CE11	656.358471	2	3	HS	CE	inter
BATF	CI12	5000	2	3	HS	CI	inter
BATF	CI33	5000	2	3	HS	CI	variants
BATF	XBP1	5000	2	3	HS	HS	intra
BATF2	CI33	5000	2	3	HS	CI	variants
BATF2	XBP1	5000	2	3	HS	HS	intra
BATF3	CI33	5000	2	3	HS	CI	variants
BATF3	CREBZF	5000	2	3	HS	HS	intra
BATF3	XBP1	5000	2	3	HS	HS	intra
CE11	CE6	5000	2	3	CE	CE	intra
CE11	CI6	5000	2	3	CE	CI	inter
CE15	CE6	5000	2	3	CE	CE	intra
CE32	CE33	1772.663729	2	3	CE	CE	variants
CE6	CE9	5000	2	3	CE	CE	intra
CI1	CI33	5000	2	3	CI	CI	variants
CI1	CREBZF	5000	2	3	CI	HS	inter
CI10	CI26	5000	2	3	CI	CI	intra
CI14	CI33	5000	2	3	CI	CI	variants
CI16	HS45	41.650866	2	3	CI	HS	variants
CI30	DDIT3	5000	2	3	CI	HS	variants
CI5	XBP1	5000	2	3	CI	HS	inter
CI8	CREBZF	5000	2	3	CI	HS	inter
CREB1	HS43	5000	2	3	HS	HS	variants
CREB1	XBP1	5000	2	3	HS	HS	intra
CREB3L3	DDIT3	5000	2	3	HS	HS	intra
DDIT3	HS40	5000	2	3	HS	HS	variants
HS45	JUN	4.852161	2	3	HS	HS	variants
HS45	XBP1	5000	2	3	HS	HS	variants
MB10	MB4	5000	2	3	MB	MB	intra
MB12	MB13	5000	2	3	MB	MB	intra
MB12	MB4	5000	2	3	MB	MB	intra
MB16	MB4	5000	2	3	MB	MB	intra
NFIL3	XBP1	5000	2	3	HS	HS	intra
NV12	NV33	5000	2	3	NV	NV	intra
NV16	NV2	5000	2	3	NV	NV	intra
NV16	NV25	5000	2	3	NV	NV	intra
NV22	NV6	5000	2	3	NV	NV	intra
NV23	NV31	2053.143523	2	3	NV	NV	intra
NV28	NV7	23.266024	2	3	NV	NV	intra
ATF6B	DBP	5000	2	4	HS	HS	intra
ATF6B	HS39	5000	2	4	HS	HS	variants
BATF	CI14	6.303134	2	4	HS	CI	inter
BATF2	DM6	804.619837	2	4	HS	DM	inter
BATF3	CI28	5000	2	4	HS	CI	variants
BATF3	HLF	21.139723	2	4	HS	HS	intra
BATF3	HS38	35.731656	2	4	HS	HS	variants
CE10	CE12	5000	2	4	CE	CE	intra
CE10	CE9	5000	2	4	CE	CE	intra
CE12	CE14	6.82364	2	4	CE	CE	intra
CE13	CE3	5000	2	4	CE	CE	intra
CE3	CE33	117.555482	2	4	CE	CE	variants
CEBPA	CI34	22.564605	2	4	HS	CI	variants
CEBPE	CEBPG	1	2	4	HS	HS	intra
CEBPE	CI1	6.867305	2	4	HS	CI	inter
CEBPE	CI14	5000	2	4	HS	CI	inter
CEBPE	CI29	5000	2	4	HS	CI	variants
CEBPE	HS38	5000	2	4	HS	HS	variants
CEBPG	DBP	18.506469	2	4	HS	HS	intra
CEBPG	HS39	5000	2	4	HS	HS	variants
CI1	DBP	5000	2	4	CI	HS	inter
CI1	HS38	5000	2	4	CI	HS	variants
CI11	CI14	5000	2	4	CI	CI	intra
CI11	CI28	5000	2	4	CI	CI	variants
CI11	HS38	5000	2	4	CI	HS	variants
CI11	HS39	5000	2	4	CI	HS	variants
CI12	CI14	5000	2	4	CI	CI	intra
CI12	CI15	5000	2	4	CI	CI	intra
CI12	CI29	5000	2	4	CI	CI	variants
CI12	DBP	5000	2	4	CI	HS	inter
CI12	DRE4A	5000	2	4	CI	DR	inter
CI12	HLF	5000	2	4	CI	HS	inter
CI12	HS38	5000	2	4	CI	HS	variants
CI12	HS39	5000	2	4	CI	HS	variants
CI12	NV35	5000	2	4	CI	NV	inter
CI14	CI2	5000	2	4	CI	CI	intra
CI14	CI31	5000	2	4	CI	CI	variants
CI14	DM6	45.67363	2	4	CI	DM	inter
CI2	CI28	5000	2	4	CI	CI	variants
CI2	CI29	148.955391	2	4	CI	CI	variants
CI29	DDIT3	3.260179	2	4	CI	HS	variants
CI33	DBP	5000	2	4	CI	HS	variants
CI33	HLF	5000	2	4	CI	HS	variants
CI4	HS39	5000	2	4	CI	HS	variants
CREBZF	DBP	5000	2	4	HS	HS	intra
CREBZF	HLF	5000	2	4	HS	HS	intra
CREBZF	HS38	5000	2	4	HS	HS	variants
CREBZF	HS39	5000	2	4	HS	HS	variants
DBP	DM6	85.525408	2	4	HS	DM	inter
DBP	HS43	5000	2	4	HS	HS	variants
DM17	DM5	5000	2	4	DM	DM	intra
DM17	DM9	207.075291	2	4	DM	DM	intra
DM21	DM5	5000	2	4	DM	DM	intra
DM33	DM5	5000	2	4	DM	DM	variants
DM34	DM5	5000	2	4	DM	DM	variants
DM34	DM6	5000	2	4	DM	DM	variants
DM34	DM9	5000	2	4	DM	DM	variants
DM35	DM5	5000	2	4	DM	DM	variants
DM35	DM9	214.094832	2	4	DM	DM	variants
DM5	DM7	5000	2	4	DM	DM	intra
DM7	DM9	5000	2	4	DM	DM	intra
HLF	HS43	5000	2	4	HS	HS	variants
HLF	NV35	91.761231	2	4	HS	NV	inter
MB11	MB12	5000	2	4	MB	MB	intra
MB23	MB5	5000	2	4	MB	MB	variants
NV1	NV8	5000	2	4	NV	NV	intra
NV11	NV17	5000	2	4	NV	NV	intra
NV11	NV29	5000	2	4	NV	NV	intra
NV15	NV23	19.977726	2	4	NV	NV	intra
NV16	NV24	5000	2	4	NV	NV	intra
NV17	NV5	5000	2	4	NV	NV	intra
NV29	NV5	5000	2	4	NV	NV	intra
CI14	CI24	43.432982	2	5	CI	CI	intra
CI14	CI32	553.287132	2	5	CI	CI	variants
CI24	CI28	5000	2	5	CI	CI	variants
CI24	CI29	5000	2	5	CI	CI	variants
CI24	DBP	5000	2	5	CI	HS	inter
CI24	HLF	5000	2	5	CI	HS	inter
CI32	DBP	1844.678589	2	5	CI	HS	variants
CI32	HLF	5000	2	5	CI	HS	variants
CREBZF	XBP1	1	2	5	HS	HS	intra
MB1	MB8	5000	2	5	MB	MB	intra
MB10	MB3	5000	2	5	MB	MB	intra
MB11	MB17	516.1967	2	5	MB	MB	intra
MB4	MB5	5000	2	5	MB	MB	intra
MB4	MB8	5000	2	5	MB	MB	intra
MB5	MB9	5000	2	5	MB	MB	intra
MB8	MB9	5000	2	5	MB	MB	intra
NV23	NV27	5000	2	5	NV	NV	intra
ATF2	NV35	287.041616	2	6	HS	NV	inter
BATF3	CI14	303.558458	2	6	HS	CI	inter
CE2	CE8	5000	2	6	CE	CE	intra
CI20	DBP	177.112388	2	6	CI	HS	inter
MB17	MB9	250.380467	2	6	MB	MB	intra
NV33	NV34	5000	2	6	NV	NV	intra
ATF4	CI2	1	2	7	HS	CI	inter
ATF6B	XBP1	1	2	7	HS	HS	intra
BATF3	CE11	247.807366	2	7	HS	CE	inter
CE10	CE32	5000	2	7	CE	CE	variants
CE12	CE8	5000	2	7	CE	CE	intra
CE22	CE8	5000	2	7	CE	CE	intra
CI6	DM6	5000	2	7	CI	DM	inter
HS43	XBP1	1	2	7	HS	HS	variants
MB1	MB11	5000	2	7	MB	MB	intra
MB1	MB23	5000	2	7	MB	MB	variants
MB1	MB5	5000	2	7	MB	MB	intra
MB10	MB9	5000	2	7	MB	MB	intra
MB12	MB17	5000	2	7	MB	MB	intra
MB12	MB5	5000	2	7	MB	MB	intra
NV13	NV33	5000	2	7	NV	NV	intra
NV18	NV33	5000	2	7	NV	NV	intra
NV3	NV31	1042.253773	2	7	NV	NV	intra
ATF2	CI8	5000	2	8	HS	CI	inter
ATF6B	CI1	5000	2	8	HS	CI	inter
BATF	CI28	26.250899	2	8	HS	CI	variants
BATF	HLF	20.50115	2	8	HS	HS	intra
BATF3	CI29	5000	2	8	HS	CI	variants
CE3	CE9	5000	2	8	CE	CE	intra
CEBPG	CI29	5000	2	8	HS	CI	variants
CEBPG	HLF	5000	2	8	HS	HS	intra
CEBPG	HS38	5000	2	8	HS	HS	variants
CEBPG	MAFG	5000	2	8	HS	HS	intra
CI1	CI11	5000	2	8	CI	CI	intra
CI1	HS39	5000	2	8	CI	HS	variants
CI1	HS43	5000	2	8	CI	HS	variants
CI10	DDIT3	5000	2	8	CI	HS	inter
CI11	CI31	5000	2	8	CI	CI	variants
CI12	CI31	5000	2	8	CI	CI	variants
CI2	HS38	5000	2	8	CI	HS	variants
CI2	HS45	6.246444	2	8	CI	HS	variants
DDIT3	NFIL3	153.690515	2	8	HS	HS	intra
DM1	DM17	5000	2	8	DM	DM	intra
DM1	DM35	5000	2	8	DM	DM	variants
DM1	DM5	5000	2	8	DM	DM	intra
DM17	DM32	5000	2	8	DM	DM	variants
DM32	DM35	5000	2	8	DM	DM	variants
DM32	DM5	5000	2	8	DM	DM	variants
MB13	MB5	5000	2	8	MB	MB	intra
NV15	NV31	5000	2	8	NV	NV	intra
NV16	NV7	5000	2	8	NV	NV	intra
NV31	NV7	5000	2	8	NV	NV	intra
ATF3	ATF6B	5000	2	9	HS	HS	intra
ATF3	HS43	5000	2	9	HS	HS	variants
BATF3	CEBPG	2.489977	2	9	HS	HS	intra
CE11	CI18	5000	2	9	CE	CI	inter
CI18	CI25	5000	2	9	CI	CI	intra
DM16	DM22	5000	2	9	DM	DM	intra
MB10	MB8	5000	2	9	MB	MB	intra
MB11	MB8	5000	2	9	MB	MB	intra
MB17	MB4	5000	2	9	MB	MB	intra
MB23	MB8	5000	2	9	MB	MB	variants
NV21	NV7	5000	2	9	NV	NV	intra
NV31	NV8	5000	2	9	NV	NV	intra
ATF5	CI34	5000	3	0	HS	CI	variants
ATF6B	CI4	5000	3	0	HS	CI	inter
BATF2	CI34	5000	3	0	HS	CI	variants
BATF2	JUN	1	3	0	HS	HS	intra
CE20	CI4	110.106376	3	0	CE	CI	inter
CEBPE	HS41	1	3	0	HS	HS	variants
CI10	CI19	5000	3	0	CI	CI	intra
CI10	DBP	5000	3	0	CI	HS	inter
CI10	HS39	5000	3	0	CI	HS	variants
CI15	CI28	2322.532441	3	0	CI	CI	variants
CI15	DDIT3	8.007769	3	0	CI	HS	inter
CI28	CI6	5000	3	0	CI	CI	variants
CI4	DM6	90.186221	3	0	CI	DM	inter
DBP	HS39	1	3	0	HS	HS	variants
DM15	DM21	5000	3	0	DM	DM	intra
DM16	DM32	5000	3	0	DM	DM	variants
DM32	DM7	1	3	0	DM	DM	variants
NV22	NV29	5000	3	0	NV	NV	intra
NV26	NV38	5000	3	0	NV	NV	variants
SC6	SC6	273.553713	3	0	SC	SC	intra
ATF4	CEBPG	1	3	1	HS	HS	intra
ATF4	CI14	5000	3	1	HS	CI	inter
ATF4	CI19	5000	3	1	HS	CI	inter
ATF4	CI29	5000	3	1	HS	CI	variants
ATF4	CI34	5000	3	1	HS	CI	variants
ATF4	CI8	5000	3	1	HS	CI	inter
ATF4	CREB3L3	5000	3	1	HS	HS	intra
ATF4	HS38	5000	3	1	HS	HS	variants
ATF4	HS40	5000	3	1	HS	HS	variants
ATF4	HS45	2470.85562	3	1	HS	HS	variants
ATF5	CI19	5000	3	1	HS	CI	inter
ATF5	CI30	5000	3	1	HS	CI	variants
ATF5	CI6	5000	3	1	HS	CI	inter
ATF5	HS41	674.275862	3	1	HS	HS	variants
ATF5	NV35	5000	3	1	HS	NV	inter
BATF2	CI19	5000	3	1	HS	CI	inter
BATF2	DRE4A	125.614187	3	1	HS	DR	inter
CEBPE	HLF	5000	3	1	HS	HS	intra
CEBPG	HS44	1	3	1	HS	HS	variants
CI10	CI34	5000	3	1	CI	CI	variants
CI11	CI4	5000	3	1	CI	CI	intra
CI13	CI9	5000	3	1	CI	CI	intra
CI14	CI19	5000	3	1	CI	CI	intra
CI14	CI34	5000	3	1	CI	CI	variants
CI14	CI9	5000	3	1	CI	CI	intra
CI14	HS38	4.713239	3	1	CI	HS	variants
CI14	HS45	5000	3	1	CI	HS	variants
CI19	CI29	5000	3	1	CI	CI	variants
CI19	CI34	5000	3	1	CI	CI	variants
CI19	CI4	5000	3	1	CI	CI	intra
CI19	DRE4A	5000	3	1	CI	DR	inter
CI19	NV35	5000	3	1	CI	NV	inter
CI20	HS38	5000	3	1	CI	HS	variants
CI26	CI9	5000	3	1	CI	CI	intra
CI28	CI9	5000	3	1	CI	CI	variants
CI29	CI9	5000	3	1	CI	CI	variants
CI29	HLF	4.331969	3	1	CI	HS	variants
CI34	CI4	5000	3	1	CI	CI	variants
CI4	CI8	5000	3	1	CI	CI	intra
CI4	HS43	5000	3	1	CI	HS	variants
CI5	CI9	5000	3	1	CI	CI	intra
CI8	DRE4A	5000	3	1	CI	DR	inter
CI8	DRE4B	5000	3	1	CI	DR	inter
CI9	HLF	5000	3	1	CI	HS	inter
CI9	HS38	5000	3	1	CI	HS	variants
CREB3L3	HS41	5000	3	1	HS	HS	variants
CREB3L3	HS44	5000	3	1	HS	HS	variants
CREB3L3	HS45	5000	3	1	HS	HS	variants
DBP	DBP	7.897633	3	1	HS	HS	intra
DBP	HS44	5000	3	1	HS	HS	variants
DBP	HS45	5000	3	1	HS	HS	variants
DM1	DM34	5000	3	1	DM	DM	variants
DM10	DM17	5000	3	1	DM	DM	intra
DM10	DM21	5000	3	1	DM	DM	intra
DM10	DM35	5000	3	1	DM	DM	variants
DM14	DM16	5000	3	1	DM	DM	intra
DM17	DM34	5000	3	1	DM	DM	variants
DM17	DM7	5000	3	1	DM	DM	intra
DM21	DM22	5000	3	1	DM	DM	intra
DRE4B	HLF	5000	3	1	DR	HS	inter
HLF	HLF	2.522149	3	1	HS	HS	intra
HLF	HS44	5000	3	1	HS	HS	variants
HS39	HS39	21.60303	3	1	HS	HS	variants
HS41	HS41	22.057505	3	1	HS	HS	variants
MB12	MB6	5000	3	1	MB	MB	intra
MB12	MB8	5000	3	1	MB	MB	intra
MB6	MB7	5000	3	1	MB	MB	intra
NV14	NV16	189.854656	3	1	NV	NV	intra
NV15	NV26	5.40982	3	1	NV	NV	intra
NV26	NV27	5000	3	1	NV	NV	intra
NV26	NV30	5000	3	1	NV	NV	intra
NV26	NV35	5000	3	1	NV	NV	intra
NV26	NV9	5000	3	1	NV	NV	intra
ATF2	HLF	5000	3	2	HS	HS	intra
ATF2	HS38	5000	3	2	HS	HS	variants
ATF4	CI1	1	3	2	HS	CI	inter
ATF6	CI4	5000	3	2	HS	CI	inter
BATF	HS39	11.2804	3	2	HS	HS	variants
CE17	CE9	5000	3	2	CE	CE	intra
CE22	CE6	5000	3	2	CE	CE	intra
CEBPA	NV35	2.825529	3	2	HS	NV	inter
CEBPG	CI14	5000	3	2	HS	CI	inter
CEBPG	CREBZF	5000	3	2	HS	HS	intra
CI10	HLF	5000	3	2	CI	HS	inter
CI12	CI4	5000	3	2	CI	CI	intra
CI13	CI4	5000	3	2	CI	CI	intra
CI14	CI5	5000	3	2	CI	CI	intra
CI14	CI8	5000	3	2	CI	CI	intra
CI14	CREB1	5000	3	2	CI	HS	inter
CI19	CI8	5000	3	2	CI	CI	intra
CI28	CI8	5000	3	2	CI	CI	variants
CI30	CI4	5000	3	2	CI	CI	variants
CI33	CI4	5000	3	2	CI	CI	variants
CI34	CI8	5000	3	2	CI	CI	variants
CI4	CI5	5000	3	2	CI	CI	intra
CI4	CI6	5000	3	2	CI	CI	intra
CI4	CI9	5000	3	2	CI	CI	intra
CI4	CREB1	5000	3	2	CI	HS	inter
CI4	CREB3L3	5000	3	2	CI	HS	inter
CI4	NFIL3	149.823696	3	2	CI	HS	inter
CI4	XBP1	5000	3	2	CI	HS	inter
CI8	HS38	5000	3	2	CI	HS	variants
DM1	DM22	5000	3	2	DM	DM	intra
DM10	DM32	5000	3	2	DM	DM	variants
DM10	DM4	5000	3	2	DM	DM	intra
DM11	DM7	5000	3	2	DM	DM	intra
DM17	DM22	5000	3	2	DM	DM	intra
DM21	DM32	2218.958883	3	2	DM	DM	variants
DM21	DM34	5000	3	2	DM	DM	variants
DM22	DM33	5000	3	2	DM	DM	variants
DM22	DM7	5000	3	2	DM	DM	intra
DM32	DM34	11.625251	3	2	DM	DM	variants
DM34	DM35	5000	3	2	DM	DM	variants
DM35	DM7	5000	3	2	DM	DM	variants
MB1	MB7	5000	3	2	MB	MB	intra
MB10	MB12	5000	3	2	MB	MB	intra
MB15	MB6	5000	3	2	MB	MB	intra
MB16	MB6	5000	3	2	MB	MB	intra
MB19	MB3	5000	3	2	MB	MB	intra
NV10	NV26	5000	3	2	NV	NV	intra
NV10	NV37	5000	3	2	NV	NV	variants
NV10	NV8	5000	3	2	NV	NV	intra
NV15	NV29	5000	3	2	NV	NV	intra
NV19	NV26	5000	3	2	NV	NV	intra
NV19	NV31	5000	3	2	NV	NV	intra
NV26	NV37	5000	3	2	NV	NV	variants
NV26	NV8	3249.491517	3	2	NV	NV	intra
CE32	CE9	5000	3	3	CE	CE	variants
CEBPA	CI28	5000	3	3	HS	CI	variants
CEBPA	HLF	5000	3	3	HS	HS	intra
CI1	HS45	4.3025	3	3	CI	HS	variants
CI14	CI26	5000	3	3	CI	CI	intra
CI16	CI4	5000	3	3	CI	CI	intra
CI4	JUN	5000	3	3	CI	HS	inter
DM1	DM11	5000	3	3	DM	DM	intra
DM11	DM33	5000	3	3	DM	DM	variants
MB4	MB6	5000	3	3	MB	MB	intra
NV10	NV25	5000	3	3	NV	NV	intra
NV17	NV25	5000	3	3	NV	NV	intra
NV19	NV24	5000	3	3	NV	NV	intra
NV25	NV29	5000	3	3	NV	NV	intra
NV26	NV28	1.428417	3	3	NV	NV	intra
NV29	NV38	5000	3	3	NV	NV	variants
NV29	NV9	5000	3	3	NV	NV	intra
ATF2	CI14	72.807493	3	4	HS	CI	inter
ATF2	CI28	3795.437167	3	4	HS	CI	variants
ATF2	CI29	5000	3	4	HS	CI	variants
ATF3	CI14	5000	3	4	HS	CI	inter
ATF3	CI29	304.527957	3	4	HS	CI	variants
ATF3	DBP	81.421745	3	4	HS	HS	intra
ATF3	HS39	5000	3	4	HS	HS	variants
ATF4	CEBPA	1	3	4	HS	HS	intra
ATF4	DBP	5000	3	4	HS	HS	intra
ATF4	HLF	1179.044358	3	4	HS	HS	intra
ATF4	HS39	5000	3	4	HS	HS	variants
ATF5	CI14	5000	3	4	HS	CI	inter
ATF5	CI28	5000	3	4	HS	CI	variants
ATF5	CI29	5000	3	4	HS	CI	variants
ATF5	HLF	5000	3	4	HS	HS	intra
ATF5	HS38	5000	3	4	HS	HS	variants
ATF5	HS39	5000	3	4	HS	HS	variants
BATF	HS38	6.029967	3	4	HS	HS	variants
BATF2	CI16	9.560673	3	4	HS	CI	inter
CE12	CE13	5000	3	4	CE	CE	intra
CE12	CE21	5000	3	4	CE	CE	intra
CE12	CE9	5000	3	4	CE	CE	intra
CE13	CE18	5000	3	4	CE	CE	intra
CE13	CE23	5000	3	4	CE	CE	intra
CE13	CE32	5000	3	4	CE	CE	variants
CE13	CE33	5000	3	4	CE	CE	variants
CE14	CE9	5000	3	4	CE	CE	intra
CE18	CE21	5000	3	4	CE	CE	intra
CE21	CE23	5000	3	4	CE	CE	intra
CE21	CE3	5000	3	4	CE	CE	intra
CE21	CE32	5000	3	4	CE	CE	variants
CE21	CE33	5000	3	4	CE	CE	variants
CE30	CE9	5000	3	4	CE	CE	intra
CEBPE	CI28	5000	3	4	HS	CI	variants
CEBPE	DBP	114.496919	3	4	HS	HS	intra
CEBPE	HS39	5000	3	4	HS	HS	variants
CEBPE	NV35	2.271963	3	4	HS	NV	inter
CI10	HS38	5000	3	4	CI	HS	variants
CI13	CI14	75.439518	3	4	CI	CI	intra
CI13	CI28	22.84669	3	4	CI	CI	variants
CI13	CI29	5000	3	4	CI	CI	variants
CI13	HLF	5000	3	4	CI	HS	inter
CI13	HS38	5000	3	4	CI	HS	variants
CI14	CI15	369.550616	3	4	CI	CI	intra
CI14	CI16	986.697291	3	4	CI	CI	intra
CI14	CI3	5000	3	4	CI	CI	intra
CI14	CI30	5000	3	4	CI	CI	variants
CI14	CI6	5000	3	4	CI	CI	intra
CI14	CI7	5000	3	4	CI	CI	intra
CI14	CREB3L1	5000	3	4	CI	HS	inter
CI14	CREB3L3	5000	3	4	CI	HS	inter
CI14	DDIT3	13.393706	3	4	CI	HS	inter
CI14	HS40	5000	3	4	CI	HS	variants
CI14	JUN	73.320887	3	4	CI	HS	inter
CI15	CI29	5000	3	4	CI	CI	variants
CI15	HLF	5000	3	4	CI	HS	inter
CI16	CI28	5000	3	4	CI	CI	variants
CI16	DBP	5000	3	4	CI	HS	inter
CI16	HLF	5000	3	4	CI	HS	inter
CI16	HS38	5000	3	4	CI	HS	variants
CI16	HS39	5000	3	4	CI	HS	variants
CI18	CI29	121.928365	3	4	CI	CI	variants
CI19	HS39	5000	3	4	CI	HS	variants
CI25	CI4	5000	3	4	CI	CI	intra
CI28	CI5	5000	3	4	CI	CI	variants
CI28	CI7	5000	3	4	CI	CI	variants
CI28	CREB1	5000	3	4	CI	HS	variants
CI28	CREB3L1	5000	3	4	CI	HS	variants
CI28	DDIT3	7.797269	3	4	CI	HS	variants
CI28	JUN	146.626709	3	4	CI	HS	variants
CI29	CI5	5000	3	4	CI	CI	variants
CI29	CI6	5000	3	4	CI	CI	variants
CI29	CI7	5000	3	4	CI	CI	variants
CI29	CREB1	5000	3	4	CI	HS	variants
CI29	CREB3L1	5000	3	4	CI	HS	variants
CI29	CREB3L3	5000	3	4	CI	HS	variants
CI29	JUN	132.821976	3	4	CI	HS	variants
CI3	HS38	5000	3	4	CI	HS	variants
CI30	DBP	5000	3	4	CI	HS	variants
CI30	HLF	5000	3	4	CI	HS	variants
CI34	HLF	5000	3	4	CI	HS	variants
CI4	HS40	5000	3	4	CI	HS	variants
CI5	DBP	5000	3	4	CI	HS	inter
CI5	HLF	5000	3	4	CI	HS	inter
CI5	HS38	5000	3	4	CI	HS	variants
CI5	HS39	5000	3	4	CI	HS	variants
CI6	DBP	5000	3	4	CI	HS	inter
CI6	HLF	5000	3	4	CI	HS	inter
CI6	HS38	5000	3	4	CI	HS	variants
CI6	HS39	5000	3	4	CI	HS	variants
CI7	DBP	5000	3	4	CI	HS	inter
CI7	HLF	5000	3	4	CI	HS	inter
CI7	HS38	5000	3	4	CI	HS	variants
CI7	HS39	5000	3	4	CI	HS	variants
CI8	HLF	5000	3	4	CI	HS	inter
CREB1	DBP	5000	3	4	HS	HS	intra
CREB1	HLF	5000	3	4	HS	HS	intra
CREB1	HS38	5000	3	4	HS	HS	variants
CREB1	HS39	5000	3	4	HS	HS	variants
CREB3	DBP	5000	3	4	HS	HS	intra
CREB3	HLF	5000	3	4	HS	HS	intra
CREB3L1	DBP	5000	3	4	HS	HS	intra
CREB3L1	HLF	5000	3	4	HS	HS	intra
CREB3L1	HS38	5000	3	4	HS	HS	variants
CREB3L1	HS39	5000	3	4	HS	HS	variants
CREB3L3	DBP	5000	3	4	HS	HS	intra
CREB3L3	HLF	5000	3	4	HS	HS	intra
CREB3L3	HS38	5000	3	4	HS	HS	variants
CREB3L3	HS39	5000	3	4	HS	HS	variants
DBP	DRE4A	5000	3	4	HS	DR	inter
DBP	DRE4B	5000	3	4	HS	DR	inter
DBP	HS40	5000	3	4	HS	HS	variants
DBP	HS41	5000	3	4	HS	HS	variants
DBP	JUN	5000	3	4	HS	HS	intra
DBP	JUNB	5000	3	4	HS	HS	intra
DBP	NV35	167.583722	3	4	HS	NV	inter
DM1	DM10	5000	3	4	DM	DM	intra
DM1	DM14	5000	3	4	DM	DM	intra
DM1	DM16	5000	3	4	DM	DM	intra
DM1	DM4	5000	3	4	DM	DM	intra
DM1	DM9	5000	3	4	DM	DM	intra
DM10	DM14	5000	3	4	DM	DM	intra
DM10	DM16	5000	3	4	DM	DM	intra
DM10	DM33	5000	3	4	DM	DM	variants
DM10	DM34	5000	3	4	DM	DM	variants
DM10	DM5	5000	3	4	DM	DM	intra
DM10	DM7	5000	3	4	DM	DM	intra
DM11	DM34	5000	3	4	DM	DM	variants
DM14	DM17	857.270108	3	4	DM	DM	intra
DM14	DM21	5000	3	4	DM	DM	intra
DM14	DM32	78.693049	3	4	DM	DM	variants
DM14	DM33	5000	3	4	DM	DM	variants
DM14	DM34	103.153979	3	4	DM	DM	variants
DM14	DM35	5000	3	4	DM	DM	variants
DM14	DM7	287.733905	3	4	DM	DM	intra
DM16	DM17	5000	3	4	DM	DM	intra
DM16	DM21	5000	3	4	DM	DM	intra
DM16	DM33	5000	3	4	DM	DM	variants
DM16	DM34	5000	3	4	DM	DM	variants
DM16	DM35	5000	3	4	DM	DM	variants
DM16	DM4	5000	3	4	DM	DM	intra
DM16	DM7	5000	3	4	DM	DM	intra
DM17	DM4	5000	3	4	DM	DM	intra
DM20	DM33	5000	3	4	DM	DM	variants
DM20	DM7	5000	3	4	DM	DM	intra
DM21	DM4	5000	3	4	DM	DM	intra
DM21	DM9	5000	3	4	DM	DM	intra
DM32	DM4	5000	3	4	DM	DM	variants
DM33	DM4	5000	3	4	DM	DM	variants
DM33	DM9	5000	3	4	DM	DM	variants
DM34	DM4	5000	3	4	DM	DM	variants
DM35	DM4	5000	3	4	DM	DM	variants
DM4	DM7	5000	3	4	DM	DM	intra
HLF	HS40	5000	3	4	HS	HS	variants
HLF	HS41	5000	3	4	HS	HS	variants
HLF	JUN	5000	3	4	HS	HS	intra
HLF	JUNB	5000	3	4	HS	HS	intra
HS38	JUN	5000	3	4	HS	HS	variants
HS39	JUN	5000	3	4	HS	HS	variants
MB12	MB16	5000	3	4	MB	MB	intra
NV1	NV19	5000	3	4	NV	NV	intra
NV10	NV2	5000	3	4	NV	NV	intra
NV16	NV19	5000	3	4	NV	NV	intra
NV16	NV26	5000	3	4	NV	NV	intra
NV17	NV19	5000	3	4	NV	NV	intra
NV17	NV2	5000	3	4	NV	NV	intra
NV17	NV26	5000	3	4	NV	NV	intra
NV17	NV37	5000	3	4	NV	NV	variants
NV17	NV8	5000	3	4	NV	NV	intra
NV19	NV29	5000	3	4	NV	NV	intra
NV2	NV23	18.826947	3	4	NV	NV	intra
NV2	NV29	5000	3	4	NV	NV	intra
NV23	NV25	5000	3	4	NV	NV	intra
NV26	NV29	304.085136	3	4	NV	NV	intra
NV29	NV37	5000	3	4	NV	NV	variants
NV29	NV8	5000	3	4	NV	NV	intra
BATF	CEBPE	23.057471	3	5	HS	HS	intra
BATF3	CEBPE	10.704762	3	5	HS	HS	intra
CEBPA	DRE4B	1.057296	3	5	HS	DR	inter
CI4	NFE2	5000	3	5	CI	HS	inter
DDIT3	HS42	184.687992	3	5	HS	HS	variants
DDIT3	NFE2	5000	3	5	HS	HS	intra
DM24	DM6	5000	3	5	DM	DM	intra
NV31	NV34	5000	3	5	NV	NV	intra
ATF4	CEBPE	1	3	6	HS	HS	intra
ATF4	CI4	51.351985	3	6	HS	CI	inter
BATF	CI4	10.835462	3	6	HS	CI	inter
BATF3	CI4	5.963444	3	6	HS	CI	inter
CE11	CI4	344.804365	3	6	CE	CI	inter
CI1	NV35	46.058445	3	6	CI	NV	inter
CI14	NV35	190.065095	3	6	CI	NV	inter
CI15	CI4	97.06838	3	6	CI	CI	intra
CI20	CI29	794.353103	3	6	CI	CI	variants
CI4	DRE4A	13.520167	3	6	CI	DR	inter
CI4	NV35	77.809934	3	6	CI	NV	inter
DDIT3	NV35	5.68377	3	6	HS	NV	inter
DM11	DM32	284.167098	3	6	DM	DM	variants
HLF	HS38	1	3	6	HS	HS	variants
HLF	HS39	2.883092	3	6	HS	HS	variants
MB17	MB5	523.000002	3	6	MB	MB	intra
[truncated: 2,550 more rows]
